# Supplementary material for: Comprehensive analysis of nucleocytoplasmic dynamics of mRNA in Drosophila cells
Source: PLoS Genet. 2017 Aug 3;13(8):e1006929. doi: 10.1371/journal.pgen.1006929 (PMC5557608; doi:10.1371/journal.pgen.1006929)
Supplement: S1 Table — Excel spreadsheet. As indicated by the header, for two biological replicates, the table contains the rate of transcription (FPKM/min), export (1/min) and cytoplasmic decay (1/min) for each gene, as well as the goodness of fit which is measured by the coefficient of determination (r2), for both nuclear and cytoplasmic fractions. (XLSX) [file pgen.1006929.s008.xlsx]

## Sheet: TABLE_S1
	transcripton_rep1	transcripton_rep2	export_rep1	export_rep2	cytodecay_rep1	cytodecay_rep2	nuclear_rsquare_rep1	nuclear_rsquare_rep2	cytoplasmic_rsquare_rep1	cytoplasmic_rsquare_rep2
FBgn0000008	0.00691645	0.00788366	0.00861615	0.00966704	0.0138324	0.0141015	0.819576	0.883348	0.881521	0.848317
FBgn0000017	0.0307251	0.0290941	0.00839688	0.00837188	0.0174143	0.0199796	0.877414	0.869242	0.877579	0.89526
FBgn0000018	0.131356	0.107701	0.0125946	0.0109582	0.0142272	0.0135726	0.957809	0.931714	0.889345	0.815824
FBgn0000024	0.00054396	0.000496173	0.00441008	0.00548073	0.0104763	0.0130986	0.911342	0.801816	0.888889	0.737031
FBgn0000032	0.0981964	0.0896156	0.0077688	0.00806997	0.0143686	0.0146572	0.980194	0.98737	0.985495	0.948848
FBgn0000036	0.0114322	0.0137038	0.00696003	0.00701931	0.00857	0.0100437	0.94968	0.968202	0.900146	0.978143
FBgn0000037	0.00186407	0.00186869	0.00642024	0.00636394	0.0183529	0.0158929	0.928048	0.895676	0.837017	0.800548
FBgn0000042	15.3662	12.2968	0.00645926	0.00640652	0.00879991	0.00765572	0.987621	0.982309	0.994917	0.982348
FBgn0000043	4.69179	3.5541	0.00773795	0.00765047	0.0095376	0.00821667	0.986173	0.983125	0.992485	0.998651
FBgn0000044	0.000797176	0.000707249	0.00597253	0.00550164	0.00634486	0.0062897	0.83184	0.399736	0.694249	0.947542
FBgn0000046	0.000782507	0.000473928	0.00539701	0.00704648	0.00812118	0.00563711	0.953141	0.803307	0.567794	0.917508
FBgn0000052	0.488904	0.399594	0.00871167	0.00878621	0.0217523	0.0179887	0.987051	0.98729	0.987697	0.989396
FBgn0000053	0.177577	0.141116	0.00747171	0.00733037	0.00957792	0.00819479	0.977559	0.976518	0.996476	0.998916
FBgn0000054	0.349307	0.32367	0.0103617	0.0103902	0.0175449	0.0162092	0.974852	0.985897	0.948256	0.941663
FBgn0000057	0.199178	0.185236	0.00930768	0.00934901	0.0199546	0.0173584	0.982828	0.992332	0.969821	0.978489
FBgn0000063	0.101446	0.0914687	0.0120421	0.0108833	0.0148226	0.0154549	0.926553	0.901902	0.852737	0.843622
FBgn0000064	0.607332	0.636558	0.00606706	0.00615332	0.00852	0.00796426	0.978708	0.994823	0.976602	0.995577
FBgn0000071	0.00302993	0.00423508	0.0054768	0.00635871	0.0114388	0.0121833	0.935743	0.888699	0.933195	0.940633
FBgn0000077	0.11841	0.0937375	0.0100472	0.00982287	0.0214037	0.0171258	0.927631	0.948373	0.947467	0.825811
FBgn0000083	2.05742	2.03873	0.00696057	0.00704249	0.00859184	0.00848466	0.998893	0.998014	0.996016	0.991619
FBgn0000084	0.276599	0.306604	0.00777187	0.00772113	0.00817807	0.00828383	0.959223	0.999432	0.961353	0.946416
FBgn0000097	0.0307576	0.0292791	0.00921819	0.00952111	0.0122451	0.0125721	0.710118	0.802604	0.845216	0.793865
FBgn0000100	27.7091	28.0476	0.0080196	0.00803679	0.00887512	0.00839178	0.925983	0.938428	0.966877	0.951299
FBgn0000108	0.000572681	0.00046481	0.00442861	0.00399069	0.0137856	0.0135823	0.975769	0.983292	0.964709	0.864376
FBgn0000109	0.35817	0.3181	0.00893856	0.00945209	0.0131898	0.0120192	0.945355	0.891547	0.961008	0.989555
FBgn0000116	0.00313254	0.00281741	0.00798623	0.00664432	0.00723953	0.00717609	0.976351	0.949242	0.827902	0.953993
FBgn0000117	1.21427	1.02394	0.00781912	0.00786203	0.0153675	0.0133968	0.990001	0.993145	0.98507	0.987311
FBgn0000119	0.0237136	0.0143056	0.00884508	0.00837175	0.0216037	0.0171858	0.878968	0.895506	0.935743	0.770207
FBgn0000139	0.4128	0.420476	0.00973907	0.0105284	0.0136056	0.0135179	0.997441	0.997024	0.981582	0.991877
FBgn0000140	0.151086	0.115047	0.0101106	0.00954459	0.0420539	0.0371804	0.929175	0.940538	0.931503	0.911141
FBgn0000146	0.168741	0.130068	0.00851023	0.008412	0.0190172	0.0165304	0.975474	0.971572	0.994618	0.986237
FBgn0000150	23.4399	40.669	0.00750179	0.0084994	0.00728728	0.0103323	0.922297	0.933642	0.910561	0.899926
FBgn0000152	0.076698	0.0590846	0.0118008	0.0113379	0.0252854	0.0217973	0.919453	0.899298	0.951621	0.861989
FBgn0000158	0.0431473	0.0439024	0.0088938	0.00919128	0.0138122	0.0129878	0.966655	0.98812	0.96497	0.967327
FBgn0000163	0.058133	0.0470943	0.00963803	0.00952302	0.0262382	0.0248873	0.895052	0.909872	0.93835	0.925655
FBgn0000173	0.894391	0.693515	0.00845513	0.00819728	0.00690779	0.00661999	0.992492	0.988467	0.995809	0.977188
FBgn0000180	0.00240728	0.0025049	0.00666832	0.00729533	0.0112959	0.0135691	0.918921	0.922773	0.832206	0.762074
FBgn0000181	10.4136	11.0366	0.0072635	0.0073055	0.00692608	0.00675197	0.980103	0.993792	0.996126	0.98869
FBgn0000183	0.0647716	0.0469656	0.00851623	0.00815525	0.0174075	0.0157403	0.912961	0.903596	0.926581	0.914891
FBgn0000210	0.00329511	0.00349425	0.00678156	0.00700961	0.0106775	0.0115978	0.872893	0.852855	0.970685	0.955137
FBgn0000221	0.107877	0.0966012	0.00628582	0.00633773	0.0131839	0.0128715	0.991435	0.976135	0.994172	0.990517
FBgn0000228	0.049995	0.0371122	0.00921886	0.0088241	0.0219273	0.0174542	0.84256	0.84981	0.865885	0.834525
FBgn0000229	0.42319	0.328636	0.00885478	0.00893475	0.0131152	0.0115145	0.992845	0.978239	0.988289	0.961317
FBgn0000239	0.322477	0.254052	0.0101094	0.00995877	0.0150479	0.0138971	0.973443	0.979587	0.946998	0.950094
FBgn0000241	0.0162966	0.0154988	0.00632204	0.00689021	0.0144104	0.0124813	0.879678	0.935997	0.880294	0.799567
FBgn0000244	0.0296087	0.0225902	0.00999113	0.0100052	0.019145	0.0168945	0.893389	0.916365	0.971399	0.907663
FBgn0000246	0.0267237	0.0342756	0.00743663	0.00829557	0.0113453	0.0135593	0.964213	0.982432	0.938831	0.970115
FBgn0000247	0.0314347	0.0265204	0.0109467	0.0106279	0.0229144	0.0214535	0.852633	0.83039	0.818375	0.839527
FBgn0000250	0.424292	0.356574	0.00903891	0.00882004	0.00924065	0.00878614	0.982615	0.965576	0.936357	0.935568
FBgn0000257	0.103704	0.102469	0.00793291	0.00814726	0.0173281	0.0158884	0.977455	0.983751	0.959671	0.97033
FBgn0000259	0.415448	0.326401	0.0106196	0.0101273	0.00671408	0.0065368	0.993091	0.996521	0.970398	0.966373
FBgn0000261	0.643512	0.671379	0.00995216	0.0103308	0.0141263	0.0137208	0.998693	0.994189	0.986918	0.988917
FBgn0000273	0.0324367	0.0295187	0.00778254	0.00775153	0.00817288	0.00918375	0.874475	0.93216	0.95026	0.910309
FBgn0000283	0.308343	0.255303	0.00930401	0.00917409	0.0144556	0.0142293	0.945831	0.951509	0.933932	0.941816
FBgn0000286	0.00995495	0.00880195	0.00742706	0.00773136	0.0141242	0.0138989	0.743077	0.821766	0.918213	0.806421
FBgn0000289	0.437666	0.423434	0.0105735	0.0107517	0.0154705	0.014907	0.951795	0.956515	0.943132	0.932304
FBgn0000299	0.00842823	0.00789453	0.0054944	0.0055279	0.00680638	0.00714435	0.988549	0.990525	0.997222	0.985812
FBgn0000307	0.021855	0.020882	0.00827202	0.00880988	0.0156676	0.0161732	0.871928	0.884645	0.911212	0.9068
FBgn0000308	4.5052	3.87725	0.00765377	0.00754371	0.00535861	0.00509295	0.972399	0.978855	0.990591	0.986776
FBgn0000319	1.21258	0.897183	0.00628206	0.00610577	0.0189901	0.0158116	0.986519	0.993722	0.99661	0.998784
FBgn0000320	0.00429641	0.00415913	0.00715435	0.00727374	0.0186031	0.0170539	0.851408	0.912628	0.834214	0.746889
FBgn0000326	0.240868	0.232173	0.00988476	0.00998925	0.0153381	0.0149958	0.988023	0.984529	0.993443	0.987603
FBgn0000330	0.303145	0.302981	0.0113468	0.0118447	0.0168505	0.0154381	0.987645	0.986586	0.964623	0.949808
FBgn0000339	0.522451	0.488925	0.00555748	0.0057773	0.00997675	0.00928345	0.984314	0.940909	0.994708	0.962847
FBgn0000346	0.033363	0.0334072	0.00728394	0.00737287	0.018273	0.0193489	0.916063	0.912495	0.912151	0.941494
FBgn0000351	0.0588304	0.0593679	0.00793624	0.00834384	0.0108085	0.011566	0.982999	0.982954	0.968041	0.978512
FBgn0000352	0.0428494	0.035674	0.00854818	0.00850652	0.0180755	0.0159967	0.888097	0.907895	0.917457	0.893292
FBgn0000370	2.1778	1.74459	0.00524137	0.00508527	0.00828746	0.0073474	0.967689	0.962993	0.998033	0.988302
FBgn0000376	0.0214395	0.0190053	0.00828473	0.00852546	0.0174597	0.0158788	0.844698	0.844349	0.781888	0.799915
FBgn0000377	0.260657	0.248235	0.0132261	0.0128957	0.015389	0.0146635	0.966221	0.985696	0.95729	0.963351
FBgn0000382	0.0152072	0.0130088	0.00644077	0.00636729	0.0123992	0.0129285	0.823919	0.889386	0.901144	0.834591
FBgn0000384	0.038115	0.0322087	0.00945278	0.0102006	0.0112589	0.0110096	0.930446	0.947673	0.918391	0.908128
FBgn0000394	0.15866	0.148153	0.00771475	0.00795898	0.0142839	0.0136128	0.980637	0.98552	0.993048	0.970663
FBgn0000395	0.0398493	0.0336529	0.00632543	0.00631622	0.0150845	0.0139102	0.914627	0.934701	0.940256	0.923508
FBgn0000404	0.791833	0.60748	0.00770649	0.00776026	0.0140738	0.0123477	0.996148	0.995735	0.986993	0.96812
FBgn0000405	0.686374	0.544705	0.00877246	0.00852519	0.018589	0.0164243	0.951366	0.971531	0.953902	0.935251
FBgn0000406	0.0216114	0.0296005	0.0104374	0.0102889	0.0148453	0.021443	0.953043	0.982861	0.967216	0.982114
FBgn0000412	1.17209	1.04417	0.00703859	0.00695802	0.00808553	0.00747604	0.983492	0.993349	0.994883	0.998114
FBgn0000413	0.0581441	0.0463988	0.00669156	0.00657453	0.0146448	0.0133568	0.843398	0.865241	0.907905	0.833377
FBgn0000414	0.0298411	0.024814	0.00664164	0.00654793	0.0175375	0.0162287	0.965264	0.95092	0.971507	0.970521
FBgn0000416	0.798711	0.689572	0.00534807	0.00531571	0.0113352	0.0111053	0.988122	0.995117	0.997739	0.990903
FBgn0000439	0.0112513	0.0121956	0.00840445	0.00924988	0.0106694	0.0107309	0.82238	0.779315	0.795235	0.838556
FBgn0000447	0.820346	0.737008	0.00750487	0.00759718	0.0110425	0.00978539	0.977223	0.971995	0.993404	0.997566
FBgn0000454	1.0421	0.896081	0.00589696	0.00591584	0.00775865	0.00704078	0.975497	0.979761	0.989609	0.996185
FBgn0000455	0.377057	0.375077	0.00932163	0.00963444	0.0143313	0.0138793	0.977232	0.957017	0.986617	0.989314
FBgn0000464	0.0118637	0.011206	0.00788273	0.0082573	0.018271	0.021265	0.913118	0.932148	0.948952	0.945754
FBgn0000473	0.0227615	0.0165636	0.00544364	0.00495958	0.0132035	0.0114819	0.992357	0.995951	0.985152	0.975376
FBgn0000479	0.00296548	0.00293608	0.00903597	0.00883569	0.0105849	0.0130569	0.873058	0.844252	0.781548	0.885818
FBgn0000482	0.12562	0.114412	0.0139477	0.0135309	0.0206441	0.0195724	0.96363	0.99218	0.982488	0.971024
FBgn0000499	0.142382	0.115937	0.00816204	0.00820854	0.0164655	0.0149597	0.981737	0.994213	0.950853	0.92709
FBgn0000504	0.00933858	0.0092614	0.00681956	0.00692326	0.0126732	0.0136641	0.957456	0.950065	0.946998	0.936557
FBgn0000524	0.0506957	0.0358258	0.00772413	0.00734634	0.0161642	0.0139461	0.885209	0.909391	0.936425	0.823663
FBgn0000535	0.000416581	0.000679981	0.00591642	0.00723061	0.0124388	0.0152064	0.767137	0.768872	0.916016	0.884886
FBgn0000536	0.126417	0.107227	0.00966411	0.00988605	0.015289	0.0149386	0.936764	0.957454	0.948217	0.930276
FBgn0000541	0.0547236	0.0496517	0.00929404	0.00950121	0.014096	0.0145844	0.871945	0.900626	0.885967	0.884264
FBgn0000543	0.191285	0.168384	0.0131336	0.0128441	0.0154914	0.0153194	0.987649	0.98143	0.940134	0.926
FBgn0000546	0.00449206	0.00433221	0.00685424	0.00684759	0.0107643	0.0129011	0.758156	0.843271	0.857676	0.858399
FBgn0000556	37.1653	29.9774	0.00617263	0.00590291	0.00717896	0.0063072	0.971835	0.990564	0.996834	0.994435
FBgn0000557	0.0037599	0.00322567	0.00636904	0.00593319	0.00776725	0.00643388	0.975711	0.981948	0.991329	0.974207
FBgn0000559	20.0263	15.9283	0.00536735	0.0052513	0.00925601	0.00791594	0.977355	0.968486	0.995372	0.993477
FBgn0000562	0.0755356	0.0636838	0.00806121	0.00810526	0.0158009	0.0146491	0.987744	0.982001	0.963932	0.952307
FBgn0000567	0.00805198	0.00781817	0.00841755	0.00866301	0.0147141	0.0159578	0.866384	0.795058	0.853995	0.936103
FBgn0000568	0.0116292	0.0129187	0.00697152	0.00699729	0.0119938	0.0138131	0.632072	0.655831	0.836772	0.775353
FBgn0000575	0.0525231	0.0397825	0.00884814	0.0084204	0.00601253	0.00604126	0.558503	0.676497	0.899802	0.785125
FBgn0000578	0.0407618	0.034735	0.00896568	0.00874489	0.0130619	0.014394	0.879831	0.845452	0.873155	0.881366
FBgn0000579	0.969014	1.09934	0.00636858	0.00651262	0.00829643	0.00841867	0.994691	0.997634	0.99781	0.99731
FBgn0000581	0.0485575	0.0401178	0.00918399	0.00902877	0.0218601	0.0226384	0.834751	0.842244	0.861496	0.829397
FBgn0000611	0.283489	0.20741	0.0075137	0.00751863	0.0100671	0.0091562	0.993229	0.9822	0.986262	0.948708
FBgn0000615	0.0805463	0.0639411	0.00996178	0.00957762	0.0159321	0.0148071	0.920104	0.918724	0.910369	0.896193
FBgn0000629	0.187804	0.174413	0.0119232	0.0118763	0.0160144	0.0167887	0.952027	0.962521	0.921648	0.919999
FBgn0000633	0.00043989	0.000511383	0.00657211	0.00708753	0.0105282	0.0141414	0.969981	0.775091	0.755361	0.80902
FBgn0000635	0.00810098	0.00553237	0.00653506	0.00593075	0.0115007	0.010792	0.983078	0.983839	0.975767	0.978245
FBgn0000636	0.000682184	0.000367416	0.00682724	0.00541089	0.00794682	0.00936284	0.66051	0.678479	0.903565	0.8594
FBgn0000662	0.204773	0.203764	0.0104373	0.0107372	0.0171249	0.0164803	0.875323	0.871071	0.884179	0.896534
FBgn0000667	0.262495	0.226811	0.00840238	0.00828906	0.0379387	0.0323028	0.996081	0.995435	0.995818	0.970132
FBgn0000709	0.159853	0.130044	0.00972546	0.00976026	0.0219671	0.0197755	0.971582	0.971735	0.978713	0.960396
FBgn0000711	0.151548	0.0926939	0.00763259	0.00704988	0.00953386	0.00799392	0.981368	0.973027	0.986705	0.948774
FBgn0000719	0.153275	0.13675	0.00833583	0.00842225	0.0128739	0.0134311	0.923827	0.946372	0.92239	0.914668
FBgn0000721	0.0729768	0.0566834	0.0086074	0.00842379	0.0166619	0.0148151	0.944484	0.928865	0.915281	0.919801
FBgn0000723	0.0318191	0.0287426	0.00712938	0.00731756	0.0165182	0.0153847	0.927351	0.9588	0.933244	0.953107
FBgn0000808	0.0128424	0.0148723	0.0116103	0.011109	0.0192996	0.0160995	0.967245	0.740448	0.795107	0.985623
FBgn0000810	0.0538913	0.0377452	0.00690209	0.00665398	0.0108639	0.0104061	0.943274	0.975399	0.954703	0.895956
FBgn0000927	0.00520022	0.0111783	0.00817325	0.0107584	0.0165133	0.026688	0.860707	0.858663	0.781536	0.882579
FBgn0000928	0.0932568	0.0872497	0.0116326	0.0120409	0.0181765	0.0163763	0.989863	0.993871	0.97075	0.975307
FBgn0000996	0.330956	0.279632	0.00983315	0.00969641	0.0171931	0.0157215	0.88681	0.880517	0.849868	0.838168
FBgn0001078	0.0166738	0.0153502	0.00755809	0.00737127	0.0105138	0.0120809	0.75902	0.823789	0.912487	0.875363
FBgn0001079	0.0516437	0.0427899	0.010576	0.0107871	0.0212172	0.0191126	0.85147	0.866809	0.829588	0.786645
FBgn0001084	0.0110456	0.0102748	0.00868049	0.00935382	0.0133985	0.0118993	0.845747	0.860743	0.858397	0.74846
FBgn0001085	0.00321647	0.00251596	0.0073056	0.00749432	0.0118057	0.0117362	0.853114	0.968953	0.995233	0.84348
FBgn0001086	0.909287	0.76662	0.00790424	0.00785012	0.012982	0.0117417	0.993139	0.995868	0.980692	0.98023
FBgn0001087	0.0546332	0.0580205	0.00754322	0.00803193	0.0121302	0.0133855	0.917078	0.917513	0.928585	0.916881
FBgn0001089	0.00422404	0.00575553	0.0057304	0.00600144	0.00603084	0.00814371	0.889265	0.917601	0.959562	0.794466
FBgn0001090	0.000604216	0.000349744	0.00698336	0.00505121	0.00928355	0.00488049	0.605479	0.339614	0.731942	0.61314
FBgn0001091	1.36153	1.43922	0.00635198	0.00641669	0.00688661	0.00684457	0.968599	0.997877	0.995327	0.99204
FBgn0001092	1.25071	1.07938	0.00741257	0.00726349	0.00939934	0.00835969	0.969524	0.980398	0.991205	0.993857
FBgn0001098	5.18548	5.41104	0.00694514	0.00711149	0.00951033	0.00922672	0.995842	0.996909	0.999442	0.999767
FBgn0001099	0.0270209	0.0163875	0.0112374	0.00856037	0.0129102	0.0122815	0.898759	0.922495	0.964598	0.818219
FBgn0001104	0.858912	0.798344	0.00963102	0.0097253	0.012812	0.0124059	0.997172	0.997228	0.979971	0.979362
FBgn0001108	0.247158	0.192849	0.007214	0.00693647	0.0363382	0.0319034	0.975247	0.972247	0.98005	0.978911
FBgn0001114	0.819964	0.701309	0.00543677	0.00511604	0.00717563	0.00698576	0.992673	0.962273	0.976583	0.982657
FBgn0001120	0.11263	0.0912794	0.00849605	0.00893942	0.0139424	0.0129784	0.993816	0.973909	0.978698	0.892173
FBgn0001122	0.0412564	0.0305886	0.00869474	0.00829449	0.0050906	0.00512002	0.924401	0.948013	0.964614	0.884907
FBgn0001123	0.251456	0.209589	0.00923867	0.00928516	0.00798033	0.00794151	0.993247	0.984052	0.986392	0.975488
FBgn0001124	0.783101	0.695753	0.00693255	0.00691077	0.0100369	0.00941174	0.987341	0.986118	0.994956	0.999639
FBgn0001125	1.3042	1.02927	0.00716768	0.00704074	0.0100933	0.00886505	0.947428	0.952429	0.972551	0.985686
FBgn0001128	0.318366	0.261582	0.00723867	0.00719333	0.0104178	0.0096203	0.997134	0.994895	0.987892	0.966518
FBgn0001133	0.184929	0.143965	0.0122402	0.0108034	0.0188813	0.0165139	0.982729	0.977081	0.922071	0.908787
FBgn0001137	0.104591	0.0929126	0.00539582	0.00569369	0.00750537	0.00774663	0.979728	0.978852	0.990779	0.926726
FBgn0001139	0.269667	0.248951	0.00683659	0.00685052	0.0113581	0.0116911	0.988363	0.976365	0.966339	0.961419
FBgn0001142	0.802099	0.695182	0.00747479	0.00754815	0.0103013	0.00926082	0.997777	0.990346	0.996285	0.996339
FBgn0001145	0.00804428	0.00611507	0.00575017	0.00610753	0.0101534	0.00724816	0.925298	0.955804	0.980043	0.917579
FBgn0001168	0.0634915	0.0718865	0.00731713	0.00784705	0.00920232	0.0109203	0.549004	0.638705	0.686775	0.511184
FBgn0001169	0.0273676	0.0264926	0.00698467	0.00706737	0.00992154	0.0113161	0.834315	0.911264	0.946252	0.905123
FBgn0001179	0.0873028	0.0762696	0.00893569	0.00870752	0.0127978	0.012411	0.929204	0.934684	0.890867	0.883554
FBgn0001185	0.127037	0.100667	0.0101552	0.0100763	0.0150825	0.0140098	0.97414	0.985288	0.952335	0.926586
FBgn0001186	0.143548	0.11636	0.00881225	0.00885032	0.0117314	0.0115174	0.848453	0.884941	0.910152	0.855344
FBgn0001189	0.202349	0.181585	0.00974154	0.00975924	0.0164546	0.0150712	0.995947	0.998416	0.983925	0.991269
FBgn0001197	7.04293	7.05411	0.00822238	0.00882387	0.00984772	0.00950229	0.966536	0.956131	0.97505	0.993621
FBgn0001202	0.293783	0.268774	0.00796475	0.00813133	0.0162752	0.015918	0.995148	0.998734	0.997245	0.995563
FBgn0001206	0.0537587	0.0404067	0.013562	0.0123704	0.0215353	0.0214676	0.877626	0.859913	0.835192	0.809343
FBgn0001215	2.07922	1.81737	0.00767361	0.00769031	0.00983655	0.00943098	0.991944	0.991482	0.967154	0.962646
FBgn0001218	1.8719	1.30092	0.00609601	0.00578442	0.0129991	0.0117688	0.995259	0.991737	0.985989	0.967933
FBgn0001220	1.64544	1.40794	0.00603185	0.00592852	0.0112761	0.0105195	0.998567	0.991182	0.997452	0.995366
FBgn0001222	0.0991693	0.0888496	0.0107849	0.0109661	0.0190976	0.0180855	0.812714	0.847045	0.790965	0.761829
FBgn0001226	0.0928066	0.0965498	0.0102213	0.00982285	0.0123688	0.0107614	0.954959	0.975103	0.944492	0.922866
FBgn0001227	0.0390891	0.0402009	0.00786175	0.00776648	0.0109125	0.011088	0.960733	0.917413	0.860707	0.937408
FBgn0001228	0.0963697	0.0773776	0.00654519	0.00610341	0.00627224	0.00619464	0.943689	0.939437	0.989886	0.963254
FBgn0001233	7.7937	5.68922	0.00673475	0.00634421	0.0140026	0.0122452	0.99661	0.9901	0.977431	0.975234
FBgn0001234	0.147629	0.154766	0.00641704	0.00681552	0.008589	0.00926504	0.588135	0.746973	0.709807	0.649548
FBgn0001247	0.279561	0.224547	0.00776172	0.00758053	0.0204165	0.0182788	0.997764	0.993526	0.988346	0.993197
FBgn0001248	2.73195	2.30613	0.00735567	0.0073704	0.00962399	0.00849631	0.983042	0.983773	0.991261	0.997457
FBgn0001296	0.163856	0.152695	0.00752752	0.00731319	0.0152286	0.0143467	0.980382	0.975185	0.998869	0.990077
FBgn0001297	0.0843001	0.0913076	0.00671072	0.00697696	0.0102852	0.0117089	0.819901	0.847905	0.886238	0.816937
FBgn0001301	0.0461435	0.0381768	0.0072488	0.00735576	0.0177111	0.0162348	0.880725	0.926968	0.926824	0.89131
FBgn0001308	0.419155	0.351219	0.00809342	0.00779807	0.0248729	0.0215607	0.987677	0.977472	0.979558	0.981942
FBgn0001316	0.108544	0.0956961	0.00903238	0.00876339	0.0243222	0.0228498	0.932178	0.91749	0.942539	0.950239
FBgn0001324	0.272798	0.312218	0.0102779	0.0102188	0.01491	0.0145546	0.97479	0.950109	0.923168	0.954882
FBgn0001330	0.0625305	0.0565952	0.00978757	0.00989865	0.0184941	0.0173684	0.906856	0.884598	0.822217	0.867597
FBgn0001332	0.141338	0.135137	0.00855794	0.00842884	0.0166734	0.0159595	0.925524	0.91463	0.920417	0.93133
FBgn0001341	0.198198	0.158187	0.0100337	0.00960025	0.0194324	0.017552	0.957311	0.951078	0.890057	0.910101
FBgn0001404	0.189611	0.170979	0.0103188	0.0103642	0.0141497	0.0144519	0.9307	0.917839	0.896643	0.908869
FBgn0001491	0.811232	0.680052	0.00954776	0.0103096	0.0151602	0.0126503	0.997461	0.932672	0.966747	0.978173
FBgn0001565	0.783665	0.768806	0.00938647	0.00945252	0.0156818	0.0148966	0.991662	0.987042	0.979749	0.962439
FBgn0001612	0.104376	0.0776224	0.00894637	0.008859	0.0151433	0.0138736	0.94578	0.966109	0.951957	0.918347
FBgn0001624	0.140492	0.130904	0.00714111	0.00740656	0.0101048	0.0106465	0.935329	0.944859	0.951603	0.928261
FBgn0001941	0.893233	0.858747	0.00653188	0.00685391	0.0119733	0.0119649	0.991669	0.996425	0.983504	0.971036
FBgn0001942	9.29111	8.56534	0.0057142	0.00566065	0.00652288	0.0060602	0.97844	0.981781	0.998319	0.997856
FBgn0001961	1.58989	1.56344	0.00681304	0.00681287	0.0124543	0.0118413	0.97528	0.988592	0.996918	0.994004
FBgn0001965	0.0685479	0.0635774	0.00925282	0.00946005	0.0198125	0.0184904	0.921026	0.901109	0.879245	0.898768
FBgn0001974	0.126349	0.111466	0.00705569	0.00717089	0.0118488	0.011344	0.989328	0.994239	0.95241	0.917507
FBgn0001977	0.378374	0.358887	0.00867275	0.00865987	0.0115195	0.0112893	0.937935	0.954655	0.90195	0.897974
FBgn0001978	0.392913	0.346271	0.00723683	0.00721041	0.0155097	0.0143799	0.981578	0.98931	0.950815	0.957834
FBgn0001986	0.303061	0.238899	0.00917828	0.00888646	0.0172559	0.0150256	0.985241	0.986109	0.947857	0.949156
FBgn0001987	0.00957631	0.0101916	0.00873415	0.00922335	0.0242741	0.0248474	0.902335	0.918936	0.832321	0.932129
FBgn0001989	1.04893	1.56702	0.00753188	0.00824294	0.0073996	0.00857498	0.944322	0.947895	0.952143	0.970418
FBgn0001990	0.159052	0.131908	0.0107676	0.0108534	0.0194808	0.0190904	0.966792	0.98985	0.97375	0.972668
FBgn0002021	0.404909	0.338097	0.00985155	0.00974999	0.0131567	0.0122341	0.98853	0.959533	0.99158	0.991609
FBgn0002022	0.68911	0.563367	0.00667459	0.00653174	0.0109372	0.0105374	0.978868	0.973992	0.995655	0.9855
FBgn0002031	4.03858	4.35258	0.00767162	0.00800115	0.00885912	0.00881366	0.993107	0.981193	0.990804	0.994857
FBgn0002044	0.159411	0.147796	0.00838842	0.00838236	0.0140333	0.0136873	0.911875	0.903151	0.874414	0.852449
FBgn0002069	1.65366	1.65383	0.00785558	0.00808253	0.0129253	0.0122697	0.991123	0.986241	0.997545	0.996819
FBgn0002174	0.535639	0.658385	0.00898763	0.00920924	0.0102247	0.0113353	0.953716	0.98499	0.993955	0.987216
FBgn0002183	1.22237	1.04228	0.0091969	0.00898435	0.0150166	0.0132578	0.988917	0.993373	0.996618	0.993765
FBgn0002283	0.152255	0.114804	0.00848566	0.0083535	0.0121948	0.0106791	0.916127	0.9404	0.915892	0.86709
FBgn0002284	3.58872	2.92216	0.00762868	0.00768473	0.00758685	0.00680266	0.942011	0.932784	0.95872	0.99554
FBgn0002413	0.192612	0.176024	0.00772624	0.00807217	0.0129669	0.0131699	0.918321	0.973641	0.929959	0.895026
FBgn0002431	0.22205	0.160807	0.00720251	0.00696647	0.0172883	0.0153902	0.996449	0.995753	0.979755	0.975003
FBgn0002441	0.0774367	0.0716457	0.0101219	0.0100504	0.0223271	0.0215437	0.821343	0.827946	0.805208	0.832826
FBgn0002466	0.392622	0.306189	0.00943106	0.00908345	0.0300992	0.0251362	0.991659	0.994817	0.977749	0.981618
FBgn0002521	0.0550094	0.0479277	0.00797873	0.00812398	0.00975762	0.0102945	0.913668	0.976631	0.953364	0.915063
FBgn0002524	0.425627	0.354982	0.0074876	0.00774337	0.0162055	0.0156702	0.980122	0.996531	0.956171	0.943136
FBgn0002525	0.871248	0.76437	0.00663731	0.00662953	0.0130253	0.0120265	0.997455	0.994221	0.992058	0.983205
FBgn0002526	1.11599	0.89816	0.00481078	0.00459793	0.0111415	0.0104864	0.992222	0.993073	0.993604	0.981331
FBgn0002542	0.304582	0.22783	0.00845853	0.00821112	0.0185274	0.0152268	0.986313	0.988329	0.977968	0.982911
FBgn0002543	0.00340286	0.00166842	0.0076136	0.00626516	0.0205283	0.0146601	0.81291	0.844538	0.916162	0.762863
FBgn0002552	0.074687	0.0648356	0.00992849	0.010156	0.0202575	0.0178263	0.927856	0.891723	0.881402	0.847072
FBgn0002566	0.321337	0.270343	0.00784466	0.00812644	0.0147446	0.0136467	0.98921	0.994063	0.988169	0.962812
FBgn0002567	0.00968004	0.0085633	0.00773559	0.00812851	0.0118447	0.011488	0.925231	0.921217	0.930454	0.838246
FBgn0002577	0.00164075	0.00110162	0.00825093	0.00750203	0.0190678	0.0148311	0.929232	0.939915	0.88218	0.763714
FBgn0002578	0.00629993	0.00550458	0.00598548	0.00617264	0.00733295	0.0075599	0.926493	0.965884	0.938092	0.894814
FBgn0002590	19.0599	21.8728	0.00512021	0.00518722	0.00427156	0.00447568	0.902417	0.941135	0.996037	0.995535
FBgn0002593	18.6411	33.7019	0.00546992	0.00616358	0.00494035	0.00741972	0.96229	0.978107	0.980352	0.992186
FBgn0002607	27.1902	58.8343	0.00569964	0.0274787	0.00429156	0.0214004	0.954347	NA	0.976731	NA
FBgn0002609	0.00213554	0.00144872	0.00826651	0.00602196	0.0112019	0.0106616	0.979546	0.614847	0.927331	0.771704
FBgn0002622	20.7744	23.2939	0.00584205	0.00594234	0.00499915	0.0051715	0.925679	0.977268	0.989654	0.987314
FBgn0002626	22.3608	29.0837	0.00636314	0.00616069	0.00555457	0.00627136	0.964055	0.959474	0.982704	0.956953
FBgn0002638	1.23419	1.11517	0.00649926	0.00641238	0.0141687	0.0135254	0.998439	0.995655	0.985721	0.991402
FBgn0002641	0.175277	0.145687	0.00962943	0.00972253	0.0175045	0.0158765	0.973939	0.989746	0.952269	0.92688
FBgn0002643	0.0153929	0.0163521	0.00778979	0.00804498	0.00966429	0.0119889	0.857415	0.90544	0.901124	0.898061
FBgn0002645	0.177527	0.112483	0.00684637	0.00650193	0.00713875	0.00626187	0.970687	0.967085	0.985328	0.969215
FBgn0002673	0.014279	0.0102696	0.00821493	0.00841257	0.0131962	0.0119525	0.782767	0.919297	0.952619	0.754131
FBgn0002707	0.101928	0.0906343	0.00963376	0.00964531	0.0188986	0.0167114	0.93737	0.944256	0.947163	0.919982
FBgn0002709	0.0753832	0.0559411	0.00934717	0.00930332	0.0223806	0.0203433	0.877157	0.896729	0.906098	0.868278
FBgn0002715	0.11539	0.0629799	0.0130294	0.0117462	0.0218452	0.0159219	0.979397	0.970051	0.98641	0.902916
FBgn0002719	1.77363	1.49952	0.00790079	0.00785321	0.00984506	0.00887634	0.988212	0.996331	0.992767	0.998198
FBgn0002723	0.00538636	0.00536033	0.00812999	0.00872582	0.0196397	0.0201143	0.773151	0.784063	0.870162	0.853614
FBgn0002736	0.798992	0.63895	0.00848784	0.00888947	0.0110849	0.0101418	0.979013	0.915118	0.987268	0.981645
FBgn0002773	0.00117248	0.00142885	0.00468309	0.00505006	0.004997	0.00523674	0.793692	0.931585	0.924595	0.988917
FBgn0002774	0.104381	0.0732804	0.0065404	0.00634184	0.0165956	0.0151986	0.961079	0.945979	0.970137	0.884648
FBgn0002775	0.118992	0.0959859	0.0128214	0.0129068	0.0172691	0.0173417	0.922062	0.979321	0.88612	0.864669
FBgn0002778	0.462036	0.40485	0.00858175	0.00864872	0.0126784	0.0134281	0.994321	0.998559	0.991012	0.96846
FBgn0002780	2.54538	1.82578	0.00823118	0.00796279	0.0134331	0.0119052	0.959565	0.953217	0.99641	0.993654
FBgn0002781	2.00089	2.02845	0.0119477	0.0120437	0.0191171	0.0193935	0.976379	0.965971	0.966673	0.977317
FBgn0002783	0.503665	0.490874	0.0102354	0.010257	0.0197191	0.0185645	0.985254	0.983392	0.970582	0.983601
FBgn0002791	0.118702	0.115077	0.0112709	0.0115965	0.0174825	0.0171335	0.986227	0.990809	0.982768	0.971338
FBgn0002872	0.118685	0.0987164	0.00950148	0.00936476	0.0153431	0.014422	0.994128	0.988251	0.966957	0.963314
FBgn0002873	0.156782	0.133082	0.0113746	0.0112343	0.0280956	0.0251736	0.942763	0.940092	0.917412	0.926358
FBgn0002878	0.0343758	0.0285856	0.0100657	0.00971533	0.0227138	0.0223887	0.831281	0.844829	0.845852	0.823296
FBgn0002887	0.0266517	0.0202703	0.0082479	0.00741562	0.0143955	0.010953	0.893022	0.765511	0.788057	0.753133
FBgn0002891	0.0465381	0.0335436	0.00967708	0.00931842	0.0229366	0.0204132	0.895442	0.89554	0.880103	0.856431
FBgn0002899	0.0692763	0.0559618	0.0101292	0.0104266	0.0206927	0.0171702	0.906103	0.93321	0.931851	0.886926
FBgn0002901	0.0443416	0.038112	0.0108171	0.0105449	0.0165972	0.0151545	0.902034	0.901692	0.893316	0.872547
FBgn0002905	0.0253472	0.025454	0.00865874	0.00878382	0.0105837	0.00981542	0.824571	0.850708	0.913	0.895982
FBgn0002906	0.0683306	0.053992	0.0100991	0.00992614	0.0200561	0.0172415	0.903102	0.942052	0.926566	0.877809
FBgn0002909	0.0865148	0.0717116	0.0109847	0.0110873	0.0187469	0.0176484	0.935946	0.940693	0.918997	0.909104
FBgn0002914	0.521952	0.406256	0.00805742	0.00781293	0.0124331	0.0111661	0.998477	0.996866	0.978603	0.986783
FBgn0002921	0.944367	0.730098	0.00826203	0.00803716	0.0136315	0.0134796	0.978587	0.99364	0.989657	0.988242
FBgn0002924	0.904094	0.781872	0.0129152	0.0123376	0.0193533	0.0179563	0.985032	0.97213	0.948816	0.971876
FBgn0002931	0.00139351	0.00131517	0.00813706	0.00798699	0.00954959	0.00873909	0.725418	0.706444	0.649153	0.754922
FBgn0002932	0.0141051	0.0158729	0.00510493	0.00565118	0.00927656	0.010583	0.870167	0.895273	0.969418	0.939224
FBgn0002945	0.00285863	0.00250774	0.00720338	0.00693113	0.0112085	0.0140324	0.62736	0.75079	0.838599	0.848601
FBgn0002948	0.0585242	0.0503574	0.0111587	0.0118184	0.0268529	0.0204456	0.847516	0.87476	0.962688	0.893044
FBgn0002962	0.00432581	0.00288741	0.00930792	0.00851923	0.02135	0.0133552	0.978721	0.931071	0.990077	0.97269
FBgn0002973	0.00576345	0.00548907	0.00621846	0.00608837	0.0124623	0.0115532	0.871868	0.961203	0.879794	0.915106
FBgn0002989	0.0621149	0.0602087	0.00604043	0.00609215	0.012837	0.0128	0.982107	0.989635	0.965754	0.975358
FBgn0003016	0.0163164	0.0139498	0.00929961	0.00948572	0.0407331	0.0415994	0.938945	0.923563	0.965651	0.963746
FBgn0003041	0.178813	0.155426	0.012779	0.0125765	0.0221073	0.0209522	0.902415	0.925906	0.895345	0.862139
FBgn0003042	0.01994	0.0153401	0.00804299	0.00822839	0.00998754	0.00955259	0.796722	0.901893	0.89946	0.813507
FBgn0003044	0.0834865	0.0723607	0.00725289	0.00718346	0.011812	0.0117675	0.914221	0.91577	0.931487	0.905315
FBgn0003048	0.0207473	0.0198697	0.00601343	0.00624806	0.0175661	0.0194744	0.957473	0.953342	0.918939	0.918855
FBgn0003071	0.0761055	0.0771543	0.00826731	0.00860974	0.0146515	0.0136344	0.983846	0.98711	0.995364	0.993461
FBgn0003074	0.44559	0.416189	0.00897002	0.00914356	0.0129529	0.012334	0.996282	0.995422	0.994154	0.993466
FBgn0003076	0.22237	0.214033	0.0104514	0.0105362	0.0170138	0.0152839	0.9985	0.997008	0.993783	0.99928
FBgn0003079	0.0778978	0.0696595	0.00899741	0.00906592	0.0171628	0.0161992	0.940866	0.942418	0.881515	0.927848
FBgn0003082	0.621353	0.54453	0.0100582	0.0100372	0.0162271	0.0142769	0.978902	0.984038	0.993291	0.996112
FBgn0003089	0.0136647	0.0134156	0.00649929	0.00688711	0.00710849	0.00753477	0.948573	0.99331	0.9583	0.988291
FBgn0003093	0.015299	0.0171047	0.00927737	0.00922656	0.0115957	0.0140404	0.785621	0.788986	0.832164	0.915693
FBgn0003116	0.118487	0.0991383	0.00821764	0.00864412	0.0139109	0.0137142	0.99573	0.994381	0.97737	0.955811
FBgn0003118	0.152577	0.117169	0.0113524	0.0109608	0.0139659	0.014295	0.770188	0.776055	0.790238	0.752489
FBgn0003124	1.1381	0.810824	0.00685254	0.0065558	0.012965	0.0108337	0.996707	0.996189	0.989529	0.98455
FBgn0003134	0.274064	0.229677	0.00694095	0.00681636	0.00902605	0.00842551	0.993649	0.992195	0.979336	0.971004
FBgn0003137	0.0927086	0.078237	0.00479586	0.00461077	0.0136896	0.0134308	0.991914	0.99256	0.998672	0.972852
FBgn0003139	0.414791	0.309532	0.00693164	0.00680361	0.00951028	0.00806463	0.995149	0.985949	0.994213	0.985922
FBgn0003162	0.00371631	0.00404993	0.0045055	0.00485645	0.00797313	0.00905204	0.942666	0.958627	0.952912	0.915865
FBgn0003165	0.0252414	0.0239166	0.00734019	0.00756926	0.0150388	0.016817	0.835563	0.878713	0.920676	0.859117
FBgn0003169	0.210437	0.177026	0.00847069	0.00842606	0.0172532	0.0164709	0.954444	0.981796	0.947736	0.942424
FBgn0003175	0.0298478	0.0297049	0.00761451	0.00769213	0.0181212	0.0183337	0.944098	0.883602	0.924967	0.901099
FBgn0003189	0.301914	0.248597	0.00706822	0.00702319	0.0193654	0.0157271	0.983073	0.982431	0.983172	0.983412
FBgn0003204	0.762914	0.681459	0.00988204	0.00988701	0.0153143	0.0144333	0.997016	0.994104	0.983389	0.979553
FBgn0003205	0.485244	0.429686	0.00752676	0.00758894	0.00872517	0.00826092	0.98928	0.996008	0.977378	0.953979
FBgn0003206	0.527468	0.434684	0.00698856	0.00713	0.00800008	0.00765589	0.991951	0.985096	0.992035	0.962915
FBgn0003209	0.013174	0.0113487	0.00975023	0.0095629	0.0207814	0.0188354	0.823506	0.826237	0.736308	0.797997
FBgn0003210	0.0945395	0.0726175	0.0067911	0.00653137	0.0164674	0.0145192	0.951422	0.973707	0.949889	0.94512
FBgn0003218	0.0305882	0.0267501	0.00855415	0.00857539	0.0198309	0.0174749	0.948087	0.94171	0.945553	0.943171
FBgn0003227	0.0382397	0.0323644	0.00788747	0.00817432	0.0174357	0.0175665	0.917436	0.97916	0.955165	0.907286
FBgn0003231	0.74312	0.628753	0.00872827	0.00850294	0.0240602	0.0228306	0.990031	0.975826	0.960462	0.944951
FBgn0003250	0.0028623	0.00435979	0.0067942	0.00734926	0.00920797	0.0130323	0.756257	0.812	0.723996	0.912328
FBgn0003256	0.107354	0.0773044	0.00755368	0.007546	0.0110878	0.00998488	0.916504	0.981246	0.958616	0.891094
FBgn0003257	1.47146	1.3139	0.00842943	0.00840004	0.0123584	0.0117467	0.989439	0.995032	0.994389	0.996806
FBgn0003261	1.91891	1.78595	0.00684473	0.00685959	0.0103792	0.009838	0.998633	0.994787	0.995074	0.991989
FBgn0003268	0.233726	0.191079	0.0107009	0.0107513	0.0322495	0.0264768	0.992432	0.992596	0.989549	0.984698
FBgn0003277	0.179994	0.14595	0.0104014	0.0101061	0.0219254	0.0206331	0.941265	0.934705	0.875625	0.898096
FBgn0003278	0.282707	0.219889	0.0113198	0.0114462	0.022408	0.0205393	0.97065	0.981041	0.910838	0.922368
FBgn0003279	13.8414	22.03	0.00568392	0.00609981	0.00485333	0.00589399	0.913213	0.989369	0.987433	0.969654
FBgn0003285	0.00657213	0.00689378	0.00851935	0.00876654	0.0311005	0.044927	0.957275	0.949057	0.931751	0.901209
FBgn0003301	0.0144713	0.0109445	0.00940104	0.00883957	0.0226795	0.0218025	0.956216	0.956254	0.901061	0.913357
FBgn0003302	0.0441918	0.0231399	0.0112594	0.00908432	0.0211685	0.0138601	0.902922	0.749186	0.921207	0.743306
FBgn0003310	0.0223497	0.020409	0.00811673	0.0083872	0.0121442	0.0121035	0.898331	0.89966	0.908497	0.846768
FBgn0003317	0.109976	0.0941376	0.00792691	0.00854124	0.0159898	0.0149365	0.887793	0.947244	0.951929	0.82901
FBgn0003319	0.00194425	0.00229503	0.00591991	0.00609251	0.0106008	0.0110768	0.934472	0.908493	0.939136	0.922246
FBgn0003321	0.180906	0.139557	0.00850831	0.00849369	0.0152837	0.0140681	0.945176	0.969428	0.960757	0.959097
FBgn0003328	0.0201508	0.0144058	0.00753037	0.00732938	0.0179974	0.0165619	0.990947	0.995646	0.978372	0.94391
FBgn0003334	0.049207	0.0365894	0.00718619	0.00713695	0.0171778	0.014801	0.823732	0.844387	0.892628	0.790549
FBgn0003345	0.0779159	0.0623894	0.0102399	0.0100752	0.0113289	0.0118615	0.85165	0.866528	0.911844	0.870242
FBgn0003346	1.23203	1.05776	0.00982871	0.00991057	0.0151983	0.0144289	0.989824	0.984493	0.996152	0.989232
FBgn0003353	0.0585646	0.0554715	0.0100169	0.0100394	0.0209151	0.0197795	0.964611	0.963358	0.947096	0.955022
FBgn0003360	8.44894	5.66306	0.00731358	0.00683846	0.00739621	0.00618065	0.984697	0.978942	0.995948	0.993672
FBgn0003366	0.000536445	0.000355173	0.00625841	0.00584067	0.0162303	0.014781	0.899035	0.910842	0.71758	0.877083
FBgn0003371	0.131508	0.117501	0.00882741	0.00905844	0.00954347	0.0100535	0.987907	0.979333	0.976089	0.950901
FBgn0003390	0.0107995	0.0152203	0.0105045	0.0100382	0.0140155	0.0215704	0.961826	0.981532	0.935116	0.975096
FBgn0003391	0.00596461	0.00544316	0.00980444	0.00994883	0.0163822	0.0230505	0.847454	0.81794	0.812036	0.89132
FBgn0003392	0.215581	0.166374	0.00764436	0.00757698	0.0159654	0.0142923	0.99618	0.99433	0.995313	0.967046
FBgn0003396	0.00752143	0.00779516	0.00864688	0.00840654	0.0150651	0.0173284	0.778424	0.74739	0.757671	0.775976
FBgn0003401	0.411303	0.420837	0.0107135	0.0106651	0.0176494	0.0173837	0.990081	0.998797	0.979424	0.979013
FBgn0003410	0.0532757	0.0547909	0.00726351	0.00773703	0.00965122	0.00979407	0.900749	0.931717	0.920264	0.900107
FBgn0003415	0.0155037	0.0155136	0.00786885	0.00837955	0.0196675	0.0207116	0.826047	0.821629	0.854801	0.808524
FBgn0003416	0.0491355	0.0375619	0.00597163	0.00593977	0.0156534	0.0137232	0.956457	0.984928	0.97995	0.94581
FBgn0003423	0.0200129	0.0141188	0.00667576	0.00654604	0.0149807	0.0135616	0.990313	0.958416	0.988642	0.92661
FBgn0003435	0.00652402	0.00600883	0.00789986	0.00870725	0.00873558	0.00954713	0.909867	0.88242	0.96135	0.829195
FBgn0003444	0.036002	0.0308004	0.00701641	0.00704269	0.0139618	0.0139668	0.89825	0.943126	0.937145	0.896892
FBgn0003447	0.0189282	0.0192034	0.00663648	0.00699018	0.00802868	0.00864905	0.997105	0.932929	0.979562	0.971607
FBgn0003459	0.0647857	0.0477039	0.0102502	0.0100244	0.0187413	0.0164084	0.924966	0.929321	0.887172	0.904564
FBgn0003462	2.86427	4.43279	0.00719605	0.00798539	0.00721374	0.00894429	0.934194	0.910798	0.941232	0.97546
FBgn0003464	0.117354	0.116909	0.00816243	0.00824373	0.0164634	0.0157772	0.991465	0.973434	0.971909	0.971305
FBgn0003475	0.00513317	0.00613129	0.00684383	0.00700714	0.0119277	0.0137424	0.948797	0.958544	0.974562	0.862636
FBgn0003480	0.101229	0.13185	0.00952791	0.0102988	0.0192502	0.0237003	0.977832	0.96937	0.952541	0.986219
FBgn0003483	0.0702234	0.048867	0.0100612	0.00943772	0.0198546	0.0168342	0.912173	0.924393	0.904488	0.912299
FBgn0003486	0.00580214	0.0047395	0.00707382	0.00756989	0.015386	0.0156468	0.819426	0.884504	0.900807	0.694821
FBgn0003495	0.208241	0.152155	0.00766225	0.007553	0.00921876	0.00875038	0.970146	0.976947	0.997596	0.987484
FBgn0003502	0.0647801	0.0482552	0.00801229	0.00797544	0.0140643	0.0120963	0.865833	0.928807	0.946371	0.901148
FBgn0003507	0.167345	0.1656	0.00916581	0.00910923	0.012739	0.0134934	0.791264	0.76695	0.771004	0.772637
FBgn0003510	0.0384596	0.0361969	0.00944427	0.00961353	0.0225414	0.0196945	0.951124	0.97088	0.967191	0.953711
FBgn0003511	0.106381	0.121872	0.0116757	0.0115905	0.0118622	0.0127607	0.894015	0.901533	0.886017	0.859814
FBgn0003514	3.35718	3.11786	0.00623411	0.00632441	0.00618976	0.00590747	0.977278	0.97717	0.994463	0.992676
FBgn0003520	0.0398659	0.0329499	0.00549494	0.00544587	0.0124222	0.0124872	0.909312	0.914197	0.947505	0.915219
FBgn0003525	0.0779881	0.0670425	0.00725952	0.00744156	0.00999594	0.00979465	0.73858	0.776283	0.899364	0.814568
FBgn0003545	0.304993	0.267267	0.0118669	0.0119585	0.0167123	0.0157854	0.978964	0.992071	0.957052	0.95253
FBgn0003557	0.0996771	0.0838531	0.00737632	0.00730868	0.0137091	0.0136274	0.932572	0.934098	0.941002	0.925908
FBgn0003559	0.426943	0.33578	0.00870898	0.00868968	0.0152891	0.0131583	0.987799	0.98485	0.987451	0.993606
FBgn0003567	0.276987	0.239484	0.0113254	0.0110473	0.0156231	0.0146428	0.993981	0.991222	0.96752	0.987439
FBgn0003575	0.0484479	0.0388801	0.00675597	0.00657322	0.0157672	0.0147253	0.945132	0.933528	0.938903	0.882036
FBgn0003598	0.0605696	0.0504079	0.00994237	0.0101227	0.0178967	0.0163415	0.86506	0.887367	0.843539	0.842302
FBgn0003607	3.38656	3.06688	0.00801954	0.00842057	0.0104962	0.00953055	0.953445	0.921289	0.960275	0.990138
FBgn0003612	0.435567	0.379136	0.0102246	0.0102	0.0131155	0.0125272	0.958288	0.968665	0.944573	0.932505
FBgn0003638	0.271499	0.263468	0.0100465	0.0101819	0.0207634	0.0191488	0.985092	0.969669	0.98923	0.985423
FBgn0003654	0.0478966	0.0326893	0.00600163	0.00576448	0.0131545	0.0106329	0.980408	0.976697	0.977564	0.96222
FBgn0003656	0.0543594	0.0524175	0.00633862	0.00642052	0.0158071	0.015897	0.959603	0.936994	0.874512	0.909906
FBgn0003660	2.54322	2.54059	0.00714998	0.007252	0.00720436	0.00726545	0.981168	0.981776	0.993568	0.998801
FBgn0003676	3.93229	3.39337	0.00815316	0.0080753	0.0150391	0.0133433	0.990875	0.992986	0.991328	0.99569
FBgn0003701	0.129318	0.0997836	0.0119602	0.0118602	0.0239667	0.0214252	0.924894	0.929741	0.891036	0.886341
FBgn0003714	0.127525	0.166914	0.00729834	0.00791281	0.00791391	0.00844691	0.995972	0.967994	0.977888	0.970955
FBgn0003716	0.0321267	0.0225828	0.00699284	0.00695426	0.014856	0.0134752	0.920551	0.953328	0.962134	0.870766
FBgn0003721	0.817748	0.602341	0.00734516	0.00723133	0.00668968	0.00611827	0.976053	0.9717	0.990727	0.969649
FBgn0003732	0.731113	0.59617	0.00923276	0.00918486	0.0202299	0.0175789	0.99253	0.992556	0.97905	0.974056
FBgn0003742	0.526669	0.45444	0.0116122	0.0117447	0.0244958	0.019377	0.990215	0.994665	0.985602	0.951325
FBgn0003744	0.182955	0.14734	0.00725738	0.00724681	0.0106677	0.0099217	0.98336	0.989583	0.973464	0.946713
FBgn0003747	0.0150427	0.0140459	0.00855868	0.00937988	0.0127556	0.0124243	0.979901	0.966823	0.916383	0.841568
FBgn0003748	0.130698	0.104204	0.0078064	0.00779547	0.0123061	0.0112429	0.993271	0.988554	0.985457	0.970144
FBgn0003862	0.0255345	0.0246308	0.0088544	0.00910001	0.0198351	0.021696	0.884421	0.901551	0.894198	0.876376
FBgn0003866	0.000716324	0.000747017	0.00742804	0.00827271	0.0147315	0.0191334	0.848353	0.790335	0.79608	0.888301
FBgn0003870	0.0582237	0.0560136	0.00835378	0.00848408	0.00994081	0.0109645	0.754882	0.833201	0.89134	0.859008
FBgn0003882	0.534188	0.424636	0.00841566	0.00826808	0.0140217	0.0124871	0.998408	0.997271	0.979584	0.984264
FBgn0003884	19.8443	18.536	0.00597004	0.0059604	0.00579131	0.00544139	0.980217	0.998289	0.995003	0.994295
FBgn0003885	1.32207	1.02421	0.00624527	0.00606147	0.0070021	0.00602322	0.981478	0.990666	0.993394	0.994829
FBgn0003886	0.00199837	0.00282057	0.00584052	0.00599227	0.0066331	0.00759472	0.327825	0.883575	0.95164	0.962009
FBgn0003887	14.0775	13.1319	0.00656982	0.00646009	0.00638992	0.00608849	0.980136	0.997797	0.988291	0.991145
FBgn0003888	0.867552	0.729795	0.00574555	0.00563889	0.00776815	0.00720215	0.981667	0.991913	0.998067	0.99914
FBgn0003890	1.12307	0.919881	0.00696916	0.00682928	0.00778287	0.00696877	0.933827	0.963332	0.951828	0.958189
FBgn0003891	0.0687967	0.060178	0.006227	0.00624086	0.0166058	0.0172439	0.975645	0.973631	0.95209	0.958711
FBgn0003892	0.000670306	0.000688922	0.00818389	0.00867591	0.0172707	0.0143929	0.808474	0.841685	0.792773	0.624764
FBgn0003941	19.6141	17.8866	0.00823781	0.00833846	0.00583996	0.00581489	0.974571	0.886798	0.965219	0.967088
FBgn0003943	0.549063	0.408389	0.00855472	0.00792756	0.0154235	0.0140657	0.986985	0.985053	0.969262	0.981915
FBgn0003950	0.0515452	0.0452404	0.00871435	0.00830998	0.0234185	0.0223827	0.980337	0.964029	0.938257	0.945138
FBgn0003963	0.122885	0.115873	0.00931306	0.00952314	0.0162839	0.0162438	0.88191	0.858796	0.834724	0.810426
FBgn0003964	0.0463215	0.0448943	0.00643804	0.0066458	0.0125363	0.0129288	0.847271	0.89164	0.900727	0.801155
FBgn0003969	0.150902	0.136015	0.0101132	0.0103409	0.0191416	0.0177155	0.98457	0.98601	0.970646	0.985559
FBgn0003977	0.0842737	0.0755397	0.0107156	0.0109062	0.0211783	0.0190091	0.978768	0.964623	0.927364	0.94234
FBgn0003984	0.00466044	0.00549672	0.0069433	0.00680612	0.0047338	0.00573919	0.7641	0.892294	0.949553	0.892851
FBgn0004034	0.00179176	0.0019858	0.00419052	0.00497787	0.0104225	0.0112604	0.957007	0.867424	0.84683	0.8319
FBgn0004047	0.00378988	0.00383925	0.00607145	0.0059184	0.00851328	0.00805108	0.631875	0.777911	0.751538	0.867326
FBgn0004049	0.0702227	0.0562402	0.00902193	0.00845968	0.0128285	0.0124344	0.981887	0.962552	0.938616	0.948052
FBgn0004050	0.137467	0.134575	0.0105695	0.0101691	0.0160483	0.0162737	0.955794	0.938644	0.910579	0.887475
FBgn0004055	0.0381392	0.0279297	0.00604806	0.00609588	0.0114667	0.0109855	0.98169	0.97607	0.984235	0.936797
FBgn0004057	0.0761715	0.0802124	0.0111167	0.0109827	0.0170423	0.0163166	0.982167	0.950985	0.98963	0.97707
FBgn0004066	3.1552	3.13276	0.00765129	0.00757098	0.00823841	0.00773552	0.969005	0.955895	0.982631	0.988028
FBgn0004101	0.0750349	0.076698	0.010574	0.0112049	0.0130367	0.0132633	0.992874	0.995247	0.953473	0.955166
FBgn0004103	1.31801	1.07007	0.00746279	0.00745971	0.00787359	0.00727533	0.980455	0.983015	0.997599	0.996449
FBgn0004107	0.231562	0.187988	0.0119207	0.0112881	0.0173192	0.0161481	0.864767	0.864995	0.886322	0.83253
FBgn0004108	0.0175653	0.0156759	0.00807152	0.00796734	0.0180081	0.0178421	0.985204	0.982941	0.952316	0.967033
FBgn0004118	0.0841289	0.0849073	0.00946654	0.00962783	0.0215968	0.0237767	0.989355	0.988266	0.993294	0.996817
FBgn0004133	0.173429	0.145965	0.00812906	0.0080063	0.0140756	0.0127855	0.990919	0.995852	0.997294	0.999683
FBgn0004167	0.485853	0.345966	0.00698052	0.00654332	0.0702064	0.0604712	0.98963	0.997782	0.991482	0.960151
FBgn0004177	0.812627	0.692896	0.00903618	0.00914461	0.00719659	0.00712972	0.990789	0.990598	0.987735	0.978844
FBgn0004179	0.26895	0.208817	0.00624975	0.00628772	0.0079907	0.00746785	0.975476	0.971221	0.990353	0.963656
FBgn0004197	0.0351887	0.0290093	0.0107004	0.0103453	0.0257138	0.0262057	0.834569	0.839659	0.858847	0.854327
FBgn0004227	0.110787	0.0777791	0.00674763	0.00666102	0.0115794	0.0101855	0.97757	0.967485	0.983254	0.929368
FBgn0004237	1.36416	1.14871	0.00686708	0.00678757	0.00750686	0.0071019	0.99059	0.986473	0.998121	0.995346
FBgn0004362	10.3954	9.6589	0.00874739	0.00907497	0.0106343	0.00961178	0.968936	0.944157	0.972271	0.989088
FBgn0004363	4	3.35409	0.00665603	0.00634952	0.00665325	0.00599405	0.992911	0.997115	0.995386	0.996054
FBgn0004367	0.0248363	0.0198568	0.00781018	0.00768589	0.0357666	0.0310045	0.91116	0.923974	0.929873	0.872492
FBgn0004368	0.0282721	0.0246088	0.00951867	0.00940513	0.0222658	0.0235097	0.926407	0.928473	0.94417	0.942037
FBgn0004369	0.022344	0.0182558	0.0102116	0.0098271	0.0144549	0.0138256	0.86937	0.851648	0.907355	0.879732
FBgn0004370	0.00947664	0.00806969	0.00660907	0.00658365	0.0143985	0.0153625	0.939496	0.932291	0.958507	0.909885
FBgn0004373	0.0355105	0.0257915	0.00911488	0.00906	0.018692	0.0165692	0.851727	0.870272	0.889134	0.859635
FBgn0004374	0.141293	0.11273	0.0116006	0.011358	0.0246908	0.0215779	0.947319	0.918464	0.905487	0.89031
FBgn0004378	0.561867	0.434106	0.0110789	0.0106583	0.0255555	0.0232944	0.979848	0.97955	0.953305	0.963525
FBgn0004379	0.16448	0.124804	0.00794404	0.00775943	0.0141132	0.0125714	0.947382	0.95692	0.923744	0.931174
FBgn0004380	0.0508642	0.0427082	0.00915702	0.00909761	0.0159194	0.0145093	0.85661	0.817241	0.740799	0.729497
FBgn0004381	0.0685139	0.060812	0.00911142	0.00949077	0.0160992	0.0151373	0.935481	0.957479	0.931577	0.928503
FBgn0004387	0.0297551	0.026695	0.0111426	0.0114128	0.0208078	0.0190989	0.883359	0.923755	0.930745	0.890732
FBgn0004390	0.0347208	0.0293833	0.00899706	0.00838726	0.0180069	0.0187383	0.837542	0.84627	0.834095	0.790735
FBgn0004391	0.304841	0.281321	0.00885	0.00907735	0.0206194	0.0181462	0.967123	0.97998	0.94477	0.914498
FBgn0004395	0.076535	0.0589797	0.0090893	0.00927034	0.0104502	0.0100385	0.904874	0.969204	0.970146	0.884259
FBgn0004396	0.0268484	0.0244347	0.00701238	0.00702096	0.00799424	0.00949556	0.707556	0.852982	0.917399	0.856203
FBgn0004397	0.213095	0.197908	0.00653335	0.00658504	0.0141482	0.013699	0.993989	0.993641	0.996808	0.999275
FBgn0004400	0.00341476	0.00261698	0.00760866	0.00651164	0.0104972	0.00914908	0.941604	0.870508	0.93943	0.904323
FBgn0004401	1.68193	1.57253	0.00971732	0.00965326	0.0140074	0.0133045	0.991494	0.996886	0.996355	0.99688
FBgn0004403	5.93334	9.19539	0.00532168	0.00560283	0.00379594	0.00484998	0.905627	0.953244	0.979369	0.968989
FBgn0004404	5.65432	7.37243	0.00715371	0.00721877	0.00869776	0.0134805	0.934464	0.970579	0.908923	0.840124
FBgn0004406	0.218524	0.196977	0.0090079	0.00912105	0.0207289	0.0189017	0.997854	0.992507	0.989402	0.980607
FBgn0004419	0.988255	0.830543	0.00996252	0.00999459	0.0146424	0.0138031	0.989407	0.981269	0.995624	0.985369
FBgn0004431	0.403653	0.367059	0.00581774	0.00590123	0.00789102	0.00783214	0.913067	0.914561	0.945946	0.979641
FBgn0004432	5.00899	4.48452	0.00645202	0.00655434	0.00592325	0.00564876	0.971172	0.935218	0.992953	0.989042
FBgn0004435	0.173044	0.153013	0.00736804	0.00755294	0.00627141	0.00675207	0.932581	0.964651	0.971174	0.888828
FBgn0004436	0.447394	0.32488	0.00794933	0.00776646	0.00847424	0.00788715	0.973866	0.982338	0.961627	0.911567
FBgn0004449	0.0273742	0.0289453	0.00680788	0.00716562	0.0130192	0.0154165	0.935976	0.960878	0.936529	0.931196
FBgn0004456	0.0313561	0.0238281	0.0105325	0.0101697	0.0252527	0.0217798	0.945246	0.939253	0.899901	0.916819
FBgn0004462	0.074621	0.0587263	0.0107054	0.0100312	0.0134418	0.0127646	0.97513	0.980262	0.961087	0.919527
FBgn0004463	0.155582	0.113395	0.0114238	0.0107473	0.0196704	0.0178422	0.956132	0.972489	0.92035	0.894742
FBgn0004507	0.0292225	0.0223825	0.0072596	0.00701279	0.0152341	0.0145905	0.996902	0.988227	0.987985	0.98253
FBgn0004509	0.073867	0.0629111	0.00639528	0.00611245	0.0123711	0.0127483	0.998689	0.99548	0.990101	0.989828
FBgn0004510	0.164457	0.164167	0.0112902	0.011944	0.0155654	0.0162492	0.935612	0.989106	0.925313	0.925009
FBgn0004512	0.00662904	0.00656407	0.00806265	0.00784916	0.0177579	0.0187508	0.883263	0.901555	0.903863	0.803515
FBgn0004556	0.135912	0.123611	0.00972161	0.009507	0.01309	0.0136116	0.926954	0.934623	0.861145	0.860032
FBgn0004569	0.677153	0.574337	0.00820974	0.00821568	0.0151576	0.0147722	0.998035	0.998403	0.987122	0.976698
FBgn0004574	1.16529	1.04774	0.0080813	0.0082964	0.01583	0.0141368	0.999263	0.997037	0.994667	0.991478
FBgn0004581	0.29734	0.224332	0.00742657	0.00716638	0.0170932	0.0149144	0.998632	0.996995	0.983524	0.992421
FBgn0004583	0.0239299	0.0193107	0.00959224	0.00926411	0.0154987	0.0155059	0.824829	0.812266	0.883399	0.851088
FBgn0004584	0.612938	0.469823	0.00742356	0.00702727	0.0130881	0.011384	0.989487	0.992997	0.999232	0.993985
FBgn0004587	3.15742	3.1447	0.00812722	0.00837408	0.00929811	0.00925369	0.981545	0.986711	0.984243	0.994048
FBgn0004597	0.893067	0.685429	0.012237	0.0124069	0.019741	0.0156943	0.983641	0.963183	0.972744	0.994628
FBgn0004598	0.0771556	0.0687355	0.00869427	0.00887048	0.0214246	0.0202152	0.912331	0.949715	0.912861	0.908056
FBgn0004606	0.062523	0.0604458	0.00849135	0.00845277	0.0100379	0.0118551	0.752174	0.787507	0.846891	0.815877
FBgn0004607	0.0484418	0.0432054	0.00810123	0.00797113	0.00877575	0.00935485	0.88361	0.897894	0.918444	0.904979
FBgn0004611	0.0292932	0.0221622	0.0100616	0.00929308	0.0249646	0.0227237	0.906951	0.922144	0.939722	0.915828
FBgn0004635	0.00574225	0.00575141	0.00657382	0.00714296	0.008931	0.00971731	0.729799	0.841869	0.827737	0.6433
FBgn0004636	0.361251	0.307368	0.00821875	0.00793354	0.00552858	0.00572654	0.982381	0.973866	0.977698	0.958766
FBgn0004638	0.328662	0.255555	0.006811	0.00686007	0.00586493	0.00548014	0.970094	0.946079	0.983731	0.920426
FBgn0004643	0.265908	0.231435	0.0107736	0.0108641	0.0206024	0.0187454	0.952885	0.962535	0.93114	0.939581
FBgn0004647	0.00896922	0.00992099	0.00915751	0.00972185	0.0167395	0.0196153	0.846724	0.906661	0.848581	0.890852
FBgn0004648	0.0845488	0.0735823	0.00550295	0.00565659	0.00948768	0.00964056	0.966892	0.984098	0.985604	0.935947
FBgn0004652	0.0489376	0.0402462	0.00874841	0.00882242	0.0137388	0.0139935	0.839661	0.818341	0.896881	0.84107
FBgn0004654	0.940715	1.1521	0.0111477	0.0117771	0.0163753	0.016773	0.986439	0.99319	0.990657	0.997877
FBgn0004655	0.0939164	0.0824035	0.00953935	0.00932471	0.0178683	0.017232	0.958023	0.957188	0.934693	0.877769
FBgn0004657	0.237792	0.18068	0.0051683	0.00509763	0.0105833	0.0100099	0.974503	0.983846	0.988876	0.958736
FBgn0004687	1.81058	1.48252	0.00591475	0.00577096	0.00692281	0.00615994	0.983626	0.946423	0.997498	0.984997
FBgn0004698	0.371711	0.283649	0.00661125	0.00635324	0.0151476	0.0133366	0.990788	0.985394	0.968781	0.971544
FBgn0004797	0.0939926	0.0766432	0.00909099	0.00903994	0.0173627	0.0174361	0.979378	0.988323	0.967147	0.963181
FBgn0004811	0.217739	0.213349	0.00885923	0.00881873	0.0105773	0.0107845	0.978147	0.978484	0.92813	0.904942
FBgn0004828	2.88301	2.99085	0.00720737	0.00755321	0.00726481	0.00711724	0.991135	0.984501	0.991914	0.977582
FBgn0004837	0.0164898	0.0126305	0.0084251	0.00870285	0.0147318	0.0140627	0.783884	0.887998	0.865906	0.794313
FBgn0004839	0.00242774	0.00210491	0.0107423	0.00920492	0.0159749	0.01847	0.901874	0.910958	0.966245	0.927584
FBgn0004852	0.00308769	0.00227719	0.00630274	0.00678668	0.0168138	0.0167979	0.969516	0.987203	0.961624	0.970271
FBgn0004855	0.891749	0.751007	0.00832539	0.00808484	0.0067004	0.00626597	0.968785	0.981249	0.98898	0.988648
FBgn0004856	0.445121	0.44474	0.00802255	0.007985	0.0118328	0.0115777	0.991534	0.990494	0.966559	0.970418
FBgn0004858	0.00589449	0.00922201	0.00719096	0.00835554	0.0192632	0.0216215	0.719002	0.838132	0.817992	0.79717
FBgn0004860	0.00637392	0.00472511	0.0103058	0.00945602	0.0206874	0.0192657	0.80147	0.719748	0.737147	0.718072
FBgn0004861	0.0251915	0.0209503	0.0107282	0.00992072	0.0186708	0.020641	0.83129	0.809706	0.801959	0.753397
FBgn0004864	0.063486	0.0533707	0.00984605	0.0100627	0.0184737	0.0171161	0.883972	0.883748	0.857782	0.875781
FBgn0004865	0.0349951	0.0375361	0.00833473	0.00863885	0.0163917	0.0187412	0.879907	0.904826	0.933118	0.911724
FBgn0004867	24.3457	32.6501	0.00641574	0.00673163	0.00663338	0.00725281	0.875927	0.900809	0.960824	0.963761
FBgn0004868	0.857295	0.68644	0.0081159	0.008144	0.014252	0.0127726	0.98457	0.972351	0.993429	0.997105
FBgn0004870	0.00178577	0.00141433	0.00511047	0.0049292	0.00830355	0.00795078	0.961786	0.822736	0.930657	0.872363
FBgn0004872	0.0135545	0.0134488	0.00735159	0.00769839	0.0117412	0.0127652	0.991571	0.99635	0.985428	0.941608
FBgn0004875	0.107133	0.0995528	0.00778167	0.00795739	0.014848	0.0144482	0.965499	0.96355	0.933157	0.942626
FBgn0004876	0.0312372	0.0272682	0.00903762	0.00926134	0.0177731	0.0186926	0.902846	0.945864	0.895978	0.896984
FBgn0004882	0.00214129	0.00177603	0.00895444	0.0082488	0.0200721	0.015626	0.882848	0.766452	0.951708	0.914638
FBgn0004885	0.00180225	0.00123781	0.00636081	0.00597231	0.0173173	0.0153064	0.968857	0.966308	0.970456	0.831368
FBgn0004888	1.93158	2.16456	0.00654523	0.00680499	0.00883178	0.00905317	0.982968	0.966964	0.992695	0.996704
FBgn0004889	0.206461	0.136818	0.00748146	0.00715449	0.00862536	0.00781655	0.971643	0.973201	0.957928	0.932033
FBgn0004893	0.000845644	0.00100185	0.00931926	0.00852528	0.0131413	0.0173278	0.951427	0.861978	0.929145	0.814072
FBgn0004901	0.46661	0.415842	0.00947119	0.00953728	0.0166169	0.0151286	0.985049	0.99615	0.974675	0.959124
FBgn0004903	0.138012	0.127207	0.00625771	0.00632551	0.00835734	0.00822002	0.98732	0.983061	0.992301	0.982695
FBgn0004907	3.61114	2.81654	0.00565702	0.00550287	0.00581572	0.00534993	0.961986	0.929875	0.996302	0.977087
FBgn0004910	0.00030658	0.000538297	0.00417895	0.00533648	0.00562935	0.00921804	0.868236	0.692076	0.00540554	0.453577
FBgn0004913	0.538147	0.416862	0.0106688	0.0103788	0.0192109	0.0169743	0.969965	0.96275	0.945426	0.934572
FBgn0004914	0.0376212	0.0366281	0.00960343	0.00954143	0.018768	0.0187794	0.825705	0.818335	0.853443	0.860878
FBgn0004915	0.255032	0.193846	0.00867425	0.00853842	0.0118496	0.0104583	0.992638	0.989046	0.981386	0.948559
FBgn0004921	2.62768	2.83804	0.00552963	0.00575382	0.00415523	0.00442578	0.950111	0.894899	0.997812	0.940038
FBgn0004924	0.429174	0.359333	0.0101725	0.0102667	0.0175232	0.0164282	0.979638	0.975144	0.944056	0.936176
FBgn0004957	0.134152	0.150554	0.00691207	0.00765295	0.0102984	0.0116696	0.961882	0.986277	0.976016	0.919591
FBgn0005278	0.964711	0.732131	0.00557068	0.00561283	0.0088171	0.00768136	0.97881	0.96856	0.987906	0.943493
FBgn0005322	0.521956	0.479293	0.00924129	0.00935381	0.0128879	0.0131216	0.993567	0.992778	0.976485	0.965949
FBgn0005386	0.0178223	0.0130108	0.00963323	0.00933877	0.0248297	0.0209434	0.828956	0.797692	0.845762	0.781553
FBgn0005411	1.27149	1.28912	0.00981984	0.0100872	0.0130711	0.0131291	0.994293	0.993802	0.984805	0.981343
FBgn0005427	0.0180306	0.0142194	0.00830406	0.00818052	0.0190039	0.0188063	0.765222	0.847901	0.874031	0.788664
FBgn0005536	0.125396	0.117799	0.00692742	0.00719021	0.0111622	0.0121213	0.905157	0.945281	0.951508	0.926763
FBgn0005585	8.58674	7.12844	0.00716489	0.00695332	0.00971298	0.00939333	0.959441	0.984376	0.993078	0.984458
FBgn0005586	0.000679351	0.000517621	0.00670836	0.00568001	0.0166081	0.0111087	0.889132	0.781092	0.564886	0.845891
FBgn0005593	18.9972	20.0157	0.00526323	0.00511754	0.00530316	0.0053398	0.930166	0.976722	0.989511	0.989373
FBgn0005596	0.0582118	0.062113	0.0095186	0.00971786	0.0182753	0.017706	0.917558	0.924697	0.901363	0.901798
FBgn0005612	0.00902712	0.0107532	0.00854939	0.0084428	0.0101308	0.0106707	0.932659	0.906671	0.778822	0.725388
FBgn0005613	0.0423626	0.041114	0.00828513	0.00828905	0.0169987	0.0177375	0.940563	0.909532	0.903221	0.91121
FBgn0005616	0.00781286	0.00600312	0.00854854	0.00838991	0.0215728	0.0187437	0.76448	0.789987	0.698723	0.752945
FBgn0005617	0.0463864	0.032722	0.00965361	0.0092424	0.0133887	0.0126316	0.860761	0.884472	0.867327	0.846996
FBgn0005624	0.00610054	0.00476755	0.0102278	0.00983016	0.0245213	0.0216378	0.79872	0.751442	0.797785	0.671935
FBgn0005630	0.19067	0.155457	0.00826877	0.00797319	0.0118366	0.0119207	0.888773	0.883437	0.926638	0.879366
FBgn0005631	0.0313799	0.0293272	0.00790017	0.00810595	0.0186228	0.0196404	0.915758	0.954876	0.927496	0.89213
FBgn0005632	0.101494	0.0876521	0.00797096	0.008047	0.0192642	0.0186486	0.978608	0.982041	0.955399	0.958011
FBgn0005640	0.218643	0.190521	0.00672948	0.00678934	0.0103779	0.00990953	0.986628	0.987735	0.971504	0.955525
FBgn0005642	0.0538977	0.0536141	0.00989107	0.00997009	0.0149068	0.0165248	0.754027	0.778583	0.68433	0.679488
FBgn0005648	0.389554	0.348067	0.00723723	0.00696943	0.00661507	0.00723942	0.868451	0.949176	0.98099	0.941275
FBgn0005649	0.22116	0.234253	0.00795908	0.00835513	0.0156118	0.016442	0.945854	0.947241	0.914931	0.895594
FBgn0005654	0.234615	0.205314	0.0105551	0.010528	0.0166303	0.0159969	0.958957	0.978978	0.937089	0.921213
FBgn0005660	0.141933	0.145256	0.00748383	0.00732979	0.0127895	0.0135656	0.986959	0.961794	0.979046	0.959722
FBgn0005670	0.0260904	0.0217779	0.015128	0.0141148	0.0141096	0.020707	0.983721	0.960935	0.842694	0.763625
FBgn0005671	0.842416	0.641662	0.00558778	0.00559754	0.00890984	0.00776025	0.982536	0.972788	0.988371	0.955543
FBgn0005672	2.08628	2.20383	0.00837266	0.00867852	0.0118355	0.0121506	0.997516	0.998619	0.989387	0.978557
FBgn0005674	0.740228	0.609045	0.00786028	0.00782118	0.0196806	0.0174526	0.991591	0.991795	0.997841	0.994205
FBgn0005683	0.0734176	0.0581404	0.00820837	0.00807204	0.0129882	0.0119615	0.903521	0.961161	0.907197	0.932345
FBgn0005694	0.0563043	0.0426017	0.00718789	0.00702038	0.0090784	0.00862064	0.842854	0.909985	0.941862	0.862533
FBgn0005695	0.0158472	0.0122583	0.00885183	0.00882618	0.0199978	0.0169026	0.81865	0.865313	0.822793	0.877994
FBgn0005696	0.550872	0.483691	0.0123578	0.0127127	0.0189935	0.0193747	0.983344	0.993769	0.965479	0.952649
FBgn0005771	0.00653438	0.00721785	0.00602625	0.0065647	0.0169453	0.0183755	0.868904	0.857068	0.873241	0.797092
FBgn0005777	0.531013	0.396627	0.00790946	0.0078077	0.00953489	0.00843089	0.99703	0.991375	0.988627	0.979325
FBgn0005779	0.0019648	0.00247033	0.00839985	0.00876032	0.00738505	0.00708525	0.553358	0.65275	0.929994	0.858724
FBgn0008635	1.28647	1.17926	0.00746413	0.00741987	0.0115359	0.0103364	0.967272	0.987847	0.973033	0.972659
FBgn0010051	0.0494783	0.0346001	0.00828782	0.00798631	0.0231005	0.0195007	0.960196	0.947873	0.963515	0.972165
FBgn0010053	1.23727	1.06242	0.00820728	0.00847117	0.0130498	0.012557	0.95785	0.93506	0.977077	0.982656
FBgn0010100	1.82454	1.42405	0.00565825	0.00546381	0.00855621	0.00750759	0.987011	0.993782	0.997033	0.995529
FBgn0010173	2.99825	2.53342	0.00749307	0.00738677	0.0132083	0.0119618	0.992912	0.987378	0.998492	0.994289
FBgn0010194	0.0742652	0.0678882	0.00911122	0.00942297	0.0168673	0.0167498	0.997239	0.987487	0.973156	0.987145
FBgn0010198	8.59067	9.01169	0.00590977	0.0059997	0.00498643	0.0049545	0.967062	0.928556	0.998083	0.995132
FBgn0010213	1.23301	1.32786	0.00745573	0.00767905	0.00631946	0.00669316	0.968993	0.980629	0.990988	0.998695
FBgn0010215	0.283663	0.228377	0.0100229	0.00991543	0.0139123	0.013391	0.995475	0.996142	0.978106	0.962249
FBgn0010217	3.19693	2.37645	0.00536477	0.00528426	0.00731176	0.00617665	0.98691	0.977557	0.987757	0.981923
FBgn0010220	0.263101	0.229424	0.0125126	0.0127778	0.0141221	0.0146819	0.972004	0.988433	0.915727	0.856281
FBgn0010222	0.66021	0.636869	0.00726049	0.0072452	0.00672332	0.00646051	0.978756	0.993401	0.983058	0.980623
FBgn0010225	0.652761	0.466672	0.00380562	0.00355242	0.0195895	0.0159026	0.982279	0.994035	0.99337	0.958708
FBgn0010226	0.0236187	0.0201745	0.00520633	0.00518976	0.00629111	0.00596479	0.906988	0.982436	0.985126	0.965754
FBgn0010235	0.987267	0.829979	0.00841826	0.00824901	0.0147699	0.0135124	0.991598	0.997402	0.995977	0.998497
FBgn0010238	0.0548704	0.0506324	0.00600626	0.00619463	0.0101771	0.0101557	0.954028	0.961287	0.956213	0.921223
FBgn0010240	0.00305247	0.00213563	0.011209	0.00827632	0.0193733	0.0169323	0.823297	0.730706	0.756216	0.98475
FBgn0010246	0.26521	0.215703	0.00798801	0.00780515	0.0262528	0.0228611	0.993665	0.990605	0.985474	0.98697
FBgn0010247	0.141468	0.188481	0.00276336	0.00350046	0.0211078	0.0266317	0.932835	0.961695	0.987947	0.939957
FBgn0010263	0.00104924	0.000559856	0.0101062	0.00828665	0.0116193	0.0177521	0.9778	0.91904	0.887998	0.426477
FBgn0010265	19.164	18.7468	0.00699058	0.00682687	0.00481796	0.00477108	0.970888	0.995733	0.993238	0.991653
FBgn0010278	0.78884	0.749278	0.00865897	0.00854241	0.010776	0.0104136	0.993774	0.991584	0.971363	0.99263
FBgn0010280	0.160559	0.160115	0.00741649	0.00766421	0.0138156	0.0148916	0.908051	0.917891	0.951852	0.939885
FBgn0010288	2.48785	2.27371	0.00669767	0.0066521	0.00618938	0.00597781	0.982043	0.995317	0.988941	0.998475
FBgn0010292	0.963656	0.889188	0.0185411	0.0172266	0.0180463	0.0180802	0.984742	0.989993	0.931695	0.886633
FBgn0010300	0.0471952	0.0350175	0.00790285	0.00754494	0.0186488	0.0192791	0.814221	0.867513	0.884181	0.820288
FBgn0010303	0.029834	0.0325664	0.00755108	0.00817243	0.0137318	0.015249	0.958087	0.951687	0.955498	0.941721
FBgn0010309	0.0423023	0.0326149	0.00925346	0.00897784	0.024437	0.0188956	0.881722	0.883246	0.923457	0.863382
FBgn0010314	0.226205	0.173662	0.00795386	0.00788817	0.00844276	0.00779065	0.961511	0.982119	0.983573	0.919533
FBgn0010315	0.0690413	0.052011	0.00860712	0.00839069	0.0110163	0.0100491	0.796141	0.834951	0.868509	0.7618
FBgn0010316	0.125869	0.086323	0.0093855	0.00925391	0.0133863	0.0120002	0.817125	0.865213	0.917876	0.810947
FBgn0010317	0.0235537	0.0244059	0.00897995	0.0103859	0.0104865	0.0116259	0.975812	0.992034	0.935339	0.807838
FBgn0010328	0.69199	0.622498	0.0103604	0.0102876	0.0166204	0.0160729	0.997544	0.993115	0.971032	0.974059
FBgn0010329	0.0166703	0.0152772	0.00728184	0.0076682	0.0135656	0.0142832	0.856092	0.833698	0.903054	0.902728
FBgn0010333	0.749455	0.626217	0.00510914	0.00522485	0.00724724	0.00677594	0.955664	0.922669	0.995545	0.954652
FBgn0010339	1.36594	1.07847	0.0106317	0.0107396	0.0139675	0.0129494	0.953569	0.945361	0.982405	0.989832
FBgn0010341	1.0764	0.748476	0.00718978	0.0072985	0.00822614	0.0073808	0.977834	0.962733	0.985848	0.953405
FBgn0010342	0.559432	0.490715	0.00996694	0.0103687	0.0165671	0.0146558	0.984629	0.989	0.975546	0.955654
FBgn0010348	2.76065	2.07346	0.00730067	0.00722434	0.00680695	0.00623034	0.977029	0.9667	0.998089	0.980126
FBgn0010350	0.0823759	0.0604267	0.00741069	0.00742519	0.013244	0.0120062	0.960957	0.991779	0.979985	0.908843
FBgn0010355	0.0822991	0.072108	0.00887973	0.00887562	0.0192126	0.0179622	0.924985	0.931028	0.915096	0.9128
FBgn0010356	0.161822	0.146829	0.00938005	0.00953041	0.016443	0.015311	0.933122	0.963337	0.910888	0.902122
FBgn0010379	0.143003	0.119386	0.00870286	0.00869974	0.0115756	0.0113846	0.989859	0.994181	0.966339	0.940121
FBgn0010380	0.831361	0.741314	0.00761739	0.00763566	0.0133636	0.0121312	0.992146	0.99888	0.998358	0.99733
FBgn0010382	0.05414	0.0455139	0.00877387	0.00853759	0.0140564	0.0153613	0.82721	0.849677	0.900164	0.840805
FBgn0010388	0.00635446	0.0333568	0.00344682	0.00630252	0.00201211	0.00535032	0.639382	0.873454	0.207283	0.93318
FBgn0010391	1.51063	1.42396	0.0110434	0.0110421	0.0190511	0.0175961	0.975567	0.975014	0.991918	0.993534
FBgn0010395	0.00502556	0.0038517	0.00644743	0.00696626	0.0166814	0.0135812	0.951477	0.924533	0.960982	0.975509
FBgn0010397	0.183768	0.157062	0.00679265	0.00648731	0.0169056	0.0144178	0.996415	0.978663	0.980127	0.97487
FBgn0010398	0.0502425	0.0379034	0.00908212	0.00868896	0.0207136	0.0165128	0.939512	0.967709	0.907409	0.908002
FBgn0010406	0.119212	0.0944139	0.0056805	0.00561367	0.0112154	0.0104509	0.982322	0.984248	0.985592	0.953566
FBgn0010407	0.0114637	0.00976963	0.0100084	0.00942591	0.0167888	0.0175091	0.982839	0.955417	0.952562	0.898239
FBgn0010408	19.0802	26.9176	0.00553246	0.0057703	0.00466486	0.00538995	0.921095	0.930478	0.986063	0.980852
FBgn0010409	65.7936	86.7005	0.00944415	0.00996131	0.00998371	0.0152347	0.915921	0.971666	0.901287	0.788689
FBgn0010412	16.8989	24.7262	0.00585205	0.00607229	0.00412597	0.00494002	0.946126	0.971045	0.987703	0.991114
FBgn0010415	0.0825746	0.0754616	0.00699539	0.00639519	0.00515333	0.00601878	0.869385	0.926744	0.9687	0.9331
FBgn0010416	0.321851	0.238787	0.00685764	0.00683869	0.0129574	0.0108664	0.989894	0.991201	0.988199	0.97787
FBgn0010417	0.205517	0.21374	0.0120734	0.0114469	0.0164696	0.0159566	0.995439	0.993561	0.972758	0.9867
FBgn0010422	0.599257	0.493595	0.00901094	0.00877556	0.0102978	0.00920727	0.999575	0.998607	0.984123	0.972384
FBgn0010434	0.238174	0.215636	0.00670932	0.00668952	0.0175071	0.0165607	0.997504	0.991004	0.989025	0.992517
FBgn0010441	0.247132	0.233602	0.0118297	0.0113479	0.01848	0.0197222	0.970949	0.978532	0.960512	0.968043
FBgn0010470	2.06911	1.65944	0.00496432	0.00477597	0.00694792	0.00669457	0.974608	0.979889	0.99734	0.969332
FBgn0010482	0.000406472	0.000848054	0.0038292	0.00642258	0.0124879	0.0220272	0.838233	0.932911	0.905808	0.615723
FBgn0010488	0.623465	0.483065	0.00830687	0.00808373	0.0128663	0.0119844	0.997464	0.983349	0.991385	0.984435
FBgn0010497	0.255755	0.21916	0.007046	0.00711077	0.0147257	0.0131451	0.975617	0.982539	0.973233	0.961146
FBgn0010501	0.149925	0.133663	0.0123687	0.0122496	0.0142725	0.0137817	0.987482	0.996537	0.975534	0.966121
FBgn0010504	0.428381	0.407266	0.00898183	0.00907089	0.0131328	0.0126796	0.995807	0.999189	0.996629	0.99549
FBgn0010516	1.1399	1.12199	0.00746987	0.00761428	0.00770876	0.00739833	0.979089	0.976679	0.996985	0.995818
FBgn0010548	0.528557	0.409073	0.00781508	0.00763932	0.0108018	0.0095507	0.991697	0.990736	0.989799	0.994841
FBgn0010549	0.111595	0.0968794	0.00802103	0.00804787	0.0165526	0.0156215	0.969845	0.97698	0.987563	0.988033
FBgn0010551	3.64041	3.49768	0.00751079	0.00765166	0.00875497	0.00840691	0.987309	0.97426	0.992209	0.998812
FBgn0010575	0.0105798	0.0100923	0.00911802	0.00913581	0.0158655	0.0170465	0.836424	0.837443	0.847306	0.85868
FBgn0010583	0.181759	0.157749	0.00674377	0.00690129	0.0140359	0.0135211	0.983437	0.992608	0.98766	0.978682
FBgn0010590	3.76391	3.15553	0.00822556	0.00878935	0.0113029	0.00964467	0.932264	0.863966	0.900998	0.987692
FBgn0010591	0.358695	0.326361	0.00649338	0.00662171	0.0123973	0.0119665	0.995014	0.996856	0.996982	0.99435
FBgn0010602	3.23988	3.1708	0.00800733	0.00824827	0.00813718	0.00793868	0.956263	0.96772	0.981168	0.990701
FBgn0010611	0.781924	0.727355	0.00590225	0.00598834	0.0105375	0.0098589	0.990892	0.98839	0.996745	0.996828
FBgn0010612	3.09456	3.62929	0.0067119	0.00711052	0.00591921	0.00658298	0.971498	0.916966	0.96379	0.996799
FBgn0010620	0.00384743	0.00234941	0.00884977	0.00741216	0.0140687	0.0124706	0.971954	0.914202	0.930594	0.976001
FBgn0010621	4.61596	4.31554	0.00882915	0.00877196	0.0132005	0.011828	0.975128	0.985352	0.989324	0.977772
FBgn0010622	0.279863	0.342215	0.0110533	0.0116727	0.0165149	0.0191907	0.993502	0.981831	0.993267	0.989991
FBgn0010651	0.254024	0.310472	0.0104413	0.0111883	0.0169958	0.0183692	0.87744	0.900445	0.858496	0.841467
FBgn0010660	0.36711	0.28361	0.0111684	0.0107704	0.0256877	0.0216621	0.974398	0.979058	0.953103	0.943404
FBgn0010741	1.68594	1.4601	0.00705577	0.00727178	0.0099174	0.00918844	0.931516	0.865908	0.972728	0.996201
FBgn0010747	1.00431	0.816733	0.00684041	0.00668135	0.0104404	0.00963889	0.993716	0.991987	0.995181	0.993351
FBgn0010750	1.0712	0.967443	0.00987236	0.00966649	0.0165823	0.0153883	0.994331	0.994808	0.988365	0.995561
FBgn0010762	0.0397513	0.0349158	0.00875357	0.00870631	0.0163445	0.0155266	0.807059	0.855604	0.855827	0.78167
FBgn0010768	0.00739256	0.00704208	0.0102936	0.0114502	0.0259843	0.0187792	0.787889	0.819157	0.799581	0.793026
FBgn0010772	0.147814	0.148504	0.0092067	0.0093942	0.0177393	0.0177342	0.888159	0.864583	0.924813	0.899941
FBgn0010774	1.63582	2.11944	0.00703561	0.00740529	0.0102678	0.0116215	0.998432	0.998499	0.994984	0.997062
FBgn0010786	1.70697	1.51686	0.00613723	0.00613743	0.0157549	0.0140903	0.997927	0.998545	0.993597	0.989979
FBgn0010803	0.595924	0.585022	0.00916208	0.00960459	0.0144719	0.0134121	0.999279	0.997831	0.988226	0.967884
FBgn0010812	0.130737	0.11226	0.00933648	0.00931559	0.0174182	0.0157006	0.99177	0.996356	0.96314	0.965056
FBgn0010825	0.0318175	0.0318454	0.010255	0.0102081	0.0178697	0.0198843	0.895974	0.88562	0.887881	0.888879
FBgn0010830	0.110438	0.0924775	0.00780754	0.00794731	0.0168269	0.016297	0.947896	0.966326	0.890144	0.888074
FBgn0010877	0.133008	0.100748	0.00968938	0.00963416	0.0170476	0.0151481	0.836963	0.844919	0.874717	0.770474
FBgn0010894	0.0130593	0.00920129	0.0100396	0.00987043	0.0151092	0.0134749	0.634224	0.730784	0.748618	0.555916
FBgn0010905	0.0250869	0.0200797	0.0106741	0.00997749	0.0661752	0.0640499	0.879822	0.86382	0.874617	0.863622
FBgn0010909	0.120095	0.117119	0.00679792	0.00709064	0.0122867	0.0127134	0.985454	0.980904	0.9771	0.96122
FBgn0010926	0.166119	0.132946	0.011011	0.0107281	0.0136825	0.0131945	0.95015	0.951603	0.879734	0.873501
FBgn0011016	5.89846	5.29417	0.00671143	0.00663143	0.00918257	0.00890875	0.949049	0.949972	0.971409	0.982819
FBgn0011020	0.0948007	0.0781914	0.0165778	0.01377	0.021688	0.0214974	0.925559	0.846643	0.821915	0.864886
FBgn0011202	0.089404	0.0779631	0.00774575	0.00781965	0.0151262	0.0142676	0.893404	0.913919	0.921492	0.87395
FBgn0011204	0.841494	0.690325	0.00838505	0.00821724	0.0154703	0.0142927	0.998703	0.99874	0.998758	0.99711
FBgn0011205	0.219586	0.181266	0.00705	0.00707821	0.0131864	0.0121144	0.99269	0.994641	0.983526	0.963342
FBgn0011207	0.260774	0.210178	0.00643116	0.00633116	0.0129393	0.0117735	0.997185	0.991393	0.991769	0.981149
FBgn0011211	4.3346	3.86197	0.00567658	0.0056177	0.00694645	0.00637998	0.984531	0.991278	0.996654	0.997988
FBgn0011217	2.0953	1.82596	0.00932667	0.00936293	0.00853543	0.00820005	0.992818	0.986702	0.995903	0.993983
FBgn0011224	0.0463139	0.0364854	0.00902286	0.00925805	0.0116687	0.0111009	0.988953	0.988651	0.954611	0.943961
FBgn0011225	0.256464	0.208993	0.0103015	0.00999799	0.0613597	0.054618	0.983381	0.991449	0.973126	0.987573
FBgn0011230	0.180377	0.144594	0.00701405	0.0069566	0.0151361	0.013325	0.992606	0.991384	0.995567	0.997396
FBgn0011232	0.0360076	0.0267592	0.0090911	0.00882	0.0205143	0.0178925	0.914834	0.945835	0.916084	0.832708
FBgn0011236	0.0643565	0.0546638	0.0102294	0.00952877	0.0163269	0.0158442	0.82081	0.770684	0.782751	0.755507
FBgn0011259	0.00167917	0.00199392	0.00805191	0.00851578	0.00966451	0.0153158	0.779731	0.938598	0.943031	0.899649
FBgn0011260	0.133729	0.11452	0.0062139	0.00625249	0.0102799	0.0103269	0.986166	0.987551	0.992723	0.982433
FBgn0011272	11.9497	17.5832	0.00584397	0.00594724	0.00434806	0.00520816	0.918804	0.971625	0.990394	0.977433
FBgn0011274	0.0903862	0.0866307	0.00818654	0.00851893	0.0117848	0.0117568	0.926047	0.930727	0.915884	0.912749
FBgn0011284	26.9713	27.3101	0.00520803	0.0050714	0.00523426	0.00525932	0.942721	0.97484	0.997243	0.996896
FBgn0011288	0.0152605	0.0148335	0.00713785	0.00723039	0.00813717	0.00948408	0.875299	0.950928	0.966763	0.858561
FBgn0011289	0.671286	0.657102	0.00733363	0.00739026	0.0117393	0.0113547	0.988203	0.997098	0.999175	0.997953
FBgn0011297	0.371992	0.341894	0.00766432	0.00778143	0.00921917	0.00865307	0.968747	0.974945	0.982591	0.984901
FBgn0011300	0.0949613	0.0894308	0.00853248	0.00884939	0.012569	0.0139614	0.934853	0.976184	0.945889	0.921264
FBgn0011305	0.214718	0.244273	0.00793399	0.00814557	0.00810786	0.00858395	0.996454	0.998568	0.993435	0.966275
FBgn0011327	1.08751	0.862279	0.00928014	0.00939099	0.0137723	0.0124043	0.990529	0.976331	0.994903	0.997552
FBgn0011336	1.31849	0.991678	0.00630962	0.00613795	0.00974587	0.00906198	0.973463	0.978898	0.990187	0.986749
FBgn0011455	1.90288	1.63215	0.00760071	0.00738514	0.0078472	0.00730602	0.96015	0.950164	0.968105	0.98229
FBgn0011474	0.0760155	0.0560714	0.00822697	0.00803853	0.0112993	0.0106805	0.904753	0.925253	0.916931	0.872757
FBgn0011481	0.0209173	0.0217055	0.00609221	0.00636025	0.00751127	0.00887667	0.868951	0.906811	0.937105	0.889579
FBgn0011509	1.51658	1.38887	0.0115325	0.01199	0.0218633	0.0204561	0.973862	0.960483	0.977389	0.985651
FBgn0011566	0.119368	0.150037	0.0101426	0.0111928	0.0173705	0.0189491	0.919366	0.927506	0.908336	0.93968
FBgn0011570	0.823969	0.6853	0.00432672	0.00420939	0.00903345	0.00838768	0.980945	0.977358	0.998409	0.984976
FBgn0011573	1.11111	0.90779	0.0122305	0.0124265	0.0167347	0.0147618	0.982372	0.976107	0.994193	0.99074
FBgn0011576	0.0411923	0.0358744	0.00780262	0.00735992	0.0162808	0.0149671	0.873473	0.873217	0.965517	0.925208
FBgn0011584	0.355121	0.309343	0.00658847	0.00643917	0.00930015	0.00903451	0.976412	0.983853	0.999828	0.993822
FBgn0011586	1.13417	0.846117	0.0111432	0.0112225	0.0094485	0.00844518	0.97505	0.962268	0.997967	0.984214
FBgn0011589	0.0145661	0.017679	0.00938742	0.010126	0.0209032	0.0286642	0.918294	0.932732	0.947574	0.973089
FBgn0011592	0.044716	0.0342463	0.00686962	0.0068027	0.0161453	0.0153595	0.982669	0.991391	0.972473	0.949999
FBgn0011603	0.00288322	0.00244408	0.00687147	0.00709287	0.0095225	0.0107047	0.906385	0.909396	0.912133	0.909247
FBgn0011604	1.50031	1.17705	0.00865685	0.0085389	0.0139086	0.0122853	0.986432	0.989801	0.997513	0.997089
FBgn0011606	0.153332	0.123112	0.00869427	0.00860167	0.0196212	0.0184848	0.928505	0.943883	0.926361	0.907867
FBgn0011638	3.63343	3.33774	0.00820747	0.0080846	0.00965471	0.00921024	0.973319	0.982273	0.995451	0.990914
FBgn0011640	1.00952	1.05143	0.0100323	0.0103218	0.00999178	0.00997795	0.973532	0.982496	0.983798	0.991979
FBgn0011642	0.106837	0.109495	0.00833422	0.00909436	0.0129403	0.0133399	0.956392	0.977219	0.95909	0.930731
FBgn0011648	0.0389559	0.0288492	0.00649356	0.0061909	0.0116207	0.0103068	0.853486	0.912396	0.942826	0.859017
FBgn0011653	0.00195332	0.00226073	0.00662017	0.00667408	0.0132722	0.0172539	0.918925	0.875728	0.929212	0.74848
FBgn0011655	0.0841431	0.0865236	0.00896071	0.00894409	0.0164224	0.0154996	0.945056	0.919292	0.869549	0.898661
FBgn0011656	0.038574	0.0352184	0.00973661	0.0100602	0.0195327	0.0185304	0.881284	0.896293	0.894293	0.885286
FBgn0011659	0.496433	0.476532	0.00869829	0.00887852	0.0183145	0.0167361	0.997096	0.99796	0.998965	0.998451
FBgn0011660	0.1242	0.101087	0.00981025	0.00953018	0.017048	0.0162028	0.960222	0.969552	0.942875	0.929542
FBgn0011661	1.29248	1.21923	0.00581721	0.00581501	0.00775131	0.00804712	0.982192	0.978566	0.990004	0.98948
FBgn0011666	0.0189938	0.0174881	0.00875408	0.00856314	0.0100998	0.011991	0.837024	0.923487	0.951958	0.875276
FBgn0011672	3.04757	2.94929	0.00766051	0.00802687	0.0156673	0.0155938	0.981326	0.992575	0.993395	0.97529
FBgn0011674	0.0497099	0.044834	0.0103985	0.00996997	0.0264037	0.0215061	0.955785	0.982304	0.967724	0.961952
FBgn0011676	0.00115623	0.00165525	0.00698262	0.0066227	0.0259744	0.0291384	0.911833	0.976981	0.587082	0.88838
FBgn0011692	0.694333	0.596874	0.0110323	0.0107839	0.0213076	0.0198639	0.955153	0.965644	0.927002	0.946843
FBgn0011703	2.05025	1.6254	0.00980059	0.00954113	0.0177075	0.0157076	0.992388	0.993856	0.980549	0.977639
FBgn0011704	3.6576	3.73716	0.00780155	0.00801566	0.0107499	0.0104855	0.995985	0.99668	0.988727	0.982705
FBgn0011705	0.143123	0.117193	0.00947786	0.0098624	0.0108041	0.0103741	0.909985	0.957945	0.938511	0.886022
FBgn0011708	0.353274	0.291548	0.00967137	0.00943776	0.0133783	0.0124593	0.997057	0.999176	0.968653	0.967659
FBgn0011710	0.615799	0.530375	0.00660852	0.00674126	0.0089451	0.00832296	0.995531	0.991146	0.995884	0.976626
FBgn0011722	0.228451	0.188338	0.00444561	0.00412051	0.00677808	0.00644738	0.985068	0.968458	0.986381	0.984396
FBgn0011725	0.179674	0.141036	0.00892425	0.00899133	0.0159213	0.0143331	0.931398	0.963617	0.925132	0.917502
FBgn0011737	0.13588	0.113475	0.00717514	0.00725344	0.0155773	0.0141102	0.957743	0.98141	0.967289	0.911466
FBgn0011739	0.0531367	0.0462977	0.0077891	0.00767954	0.0151362	0.0147935	0.884918	0.895605	0.894288	0.887987
FBgn0011740	0.0386855	0.0332563	0.00768624	0.00789425	0.0212378	0.0194034	0.910246	0.930515	0.895976	0.869519
FBgn0011741	0.966856	0.869676	0.00858492	0.00879892	0.016456	0.0145478	0.963418	0.959739	0.971026	0.975117
FBgn0011742	0.596814	0.483535	0.00667048	0.0068445	0.0119574	0.0109345	0.988689	0.990082	0.984075	0.959384
FBgn0011745	1.13826	1.00208	0.0100393	0.0102311	0.013373	0.0124914	0.972552	0.964831	0.983663	0.993417
FBgn0011747	0.245731	0.198285	0.00772519	0.00793595	0.0144484	0.0135244	0.994099	0.991761	0.987186	0.959751
FBgn0011754	0.0710079	0.0573716	0.01046	0.0106393	0.0185624	0.016723	0.895641	0.906547	0.932219	0.852806
FBgn0011760	1.55386	1.27381	0.00738926	0.00713646	0.00643427	0.00617928	0.96977	0.982105	0.979266	0.98847
FBgn0011762	0.72952	0.448557	0.0163839	0.0145004	0.0201018	0.0162093	0.940775	0.945375	0.989015	0.974106
FBgn0011763	0.490927	0.407969	0.00870664	0.00875405	0.0139543	0.0133539	0.96671	0.983095	0.958936	0.931077
FBgn0011764	0.365869	0.308949	0.0103395	0.0106762	0.0117709	0.0115823	0.949832	0.981071	0.948693	0.917901
FBgn0011766	0.0760744	0.078715	0.0064052	0.00641383	0.00850341	0.0101687	0.916081	0.912698	0.930294	0.917249
FBgn0011768	1.80401	1.8106	0.00646242	0.00657751	0.00679048	0.00658253	0.974239	0.990363	0.977906	0.988239
FBgn0011771	0.383241	0.32919	0.0111896	0.0112182	0.0191399	0.0175685	0.99213	0.995281	0.97173	0.987622
FBgn0011774	0.329335	0.305869	0.00998445	0.00974296	0.0125924	0.0130371	0.90333	0.916587	0.8491	0.840176
FBgn0011785	0.0946486	0.0862798	0.00927474	0.00937295	0.0189447	0.0183028	0.912418	0.916399	0.877799	0.897943
FBgn0011802	0.0301672	0.0192886	0.0106646	0.00989146	0.0120628	0.0112468	0.903483	0.923653	0.919491	0.822813
FBgn0011817	0.00511887	0.00462974	0.00908104	0.00852227	0.00875129	0.0101709	0.88474	0.90804	0.930667	0.911374
FBgn0011818	0.0724863	0.0569084	0.00705248	0.0070691	0.0136771	0.0130613	0.917862	0.952978	0.954029	0.888705
FBgn0011826	0.0842844	0.0706371	0.00573973	0.00556226	0.0127712	0.0125139	0.954712	0.950689	0.921986	0.904046
FBgn0011828	0.242988	0.205253	0.00570508	0.00553661	0.00900183	0.00846082	0.993215	0.994445	0.997687	0.983652
FBgn0011829	0.015429	0.0123248	0.00977027	0.00960867	0.0105719	0.00923575	0.916755	0.961149	0.917791	0.823391
FBgn0011836	0.0752193	0.0700271	0.0121601	0.0121319	0.017859	0.0165344	0.938547	0.932822	0.836252	0.886427
FBgn0011837	0.651274	0.586863	0.0110403	0.0113404	0.0130704	0.0145176	0.83371	0.859137	0.887513	0.841658
FBgn0012034	0.449115	0.410852	0.00753404	0.00766941	0.0158584	0.0147055	0.924875	0.939018	0.933628	0.902655
FBgn0012036	2.91115	2.65851	0.00842465	0.00855946	0.00881419	0.00825233	0.973134	0.96053	0.986805	0.994603
FBgn0012037	0.692283	0.687462	0.00587988	0.00585297	0.00764129	0.00774244	0.996379	0.965273	0.97653	0.977172
FBgn0012051	0.202428	0.146145	0.00690305	0.0067175	0.0125979	0.0111209	0.991446	0.976658	0.996083	0.9935
FBgn0012058	0.109424	0.0886161	0.00763948	0.0074734	0.014545	0.0134433	0.94954	0.943477	0.922476	0.878978
FBgn0012344	0.00220222	0.0014189	0.00615131	0.00563949	0.00967045	0.00954305	0.927592	0.744472	0.777959	0.593729
FBgn0013263	0.22412	0.162141	0.010263	0.00971563	0.0137585	0.0126517	0.877659	0.863048	0.889464	0.862726
FBgn0013269	5.79876	4.37187	0.00791566	0.00755888	0.0133049	0.0111068	0.937342	0.955423	0.96015	0.971959
FBgn0013272	0.146856	0.127972	0.00502259	0.00500385	0.0110253	0.0105723	0.983748	0.990283	0.993506	0.982581
FBgn0013303	0.366509	0.363105	0.00743566	0.00860259	0.0130631	0.0129707	0.992965	0.895526	0.985477	0.963057
FBgn0013305	0.602693	0.493383	0.00551042	0.00551343	0.00892196	0.00849755	0.9762	0.92651	0.991631	0.952905
FBgn0013325	20.3999	26.2884	0.00534347	0.00551264	0.0042954	0.00481037	0.93209	0.94493	0.996222	0.997568
FBgn0013334	0.0396177	0.0365677	0.00625724	0.00635572	0.00786258	0.00800685	0.964946	0.971612	0.983059	0.95537
FBgn0013342	0.000631736	0.000818261	0.00407208	0.00578504	0.0100726	0.00780995	0.802879	0.706098	0.376322	0.880573
FBgn0013348	0.00809917	0.00722903	0.00789051	0.00705248	0.00706586	0.00741624	0.995004	0.861307	0.850384	0.87882
FBgn0013469	0.00281971	0.00244899	0.00735467	0.00684512	0.0146433	0.0145984	0.71233	0.732334	0.86114	0.761271
FBgn0013548	0.079167	0.0881547	0.0139181	0.0133848	0.0139187	0.0150157	0.905701	0.847471	0.755737	0.709042
FBgn0013563	0.0503126	0.0464239	0.011332	0.0113944	0.0219813	0.0213669	0.94528	0.9542	0.916088	0.8809
FBgn0013576	0.446149	0.48785	0.00744397	0.00800207	0.0166595	0.0168667	0.966493	0.98196	0.971522	0.950377
FBgn0013672	4.48698	3.08203	0.00960239	0.00980939	0.00692542	0.00754771	0.650325	0.841438	0.920395	0.572792
FBgn0013675	11.2457	4.38935	0.0107793	0.0096282	0.00765796	0.00638991	0.586374	0.761875	0.890119	0.488834
FBgn0013676	23.9432	10.8262	0.010409	0.0100053	0.00802769	0.00642026	0.752386	0.830152	0.928533	0.62423
FBgn0013678	5.18959	1.99082	0.0100076	0.00927558	0.00742137	0.0056702	0.681215	0.792919	0.911088	0.614484
FBgn0013679	1.50754	0.726343	0.00916258	0.00919585	0.00840078	0.00704316	0.72599	0.853199	0.909787	0.621261
FBgn0013680	0.0211109	0.00908806	0.00635237	0.00578353	0.0149708	0.010309	0.548073	0.79121	0.856504	0.579248
FBgn0013684	0.76745	0.289614	0.00764475	0.00719044	0.0149331	0.0119806	0.776843	0.928424	0.892853	0.645955
FBgn0013685	0.00168278	5.28728e-06	0.00441883	0.000515905	0.00575777	4.98747e-05	0.292374	0.802932	0.765548	0.448082
FBgn0013688	-0.020966	-0.0196008	0.0274787	0.0274787	0.0214004	0.0214004	0.13393	0.24732	0.890847	0.830252
FBgn0013717	0.143581	0.125433	0.00927033	0.00898023	0.0146809	0.0139037	0.992538	0.992707	0.962924	0.976486
FBgn0013718	0.026087	0.0235486	0.00741772	0.0080644	0.0086125	0.00890582	0.918454	0.966122	0.972825	0.938972
FBgn0013720	0.0819107	0.0982914	0.00964583	0.0111083	0.015216	0.0163647	0.858672	0.939442	0.847701	0.813252
FBgn0013726	1.01569	0.930779	0.00671296	0.00669581	0.0107167	0.0101858	0.999514	0.996306	0.995716	0.997059
FBgn0013732	0.0241437	0.0162124	0.00805626	0.00748615	0.0144826	0.013322	0.830022	0.83519	0.866172	0.761915
FBgn0013733	0.135961	0.113982	0.00674682	0.00663784	0.0321523	0.0313941	0.998541	0.97718	0.985389	0.986274
FBgn0013746	0.343167	0.276188	0.0076981	0.00758538	0.0100473	0.0092135	0.969896	0.957768	0.991189	0.995885
FBgn0013749	0.530125	0.453386	0.00963646	0.0108438	0.0132274	0.0123501	0.991242	0.90113	0.993427	0.976516
FBgn0013750	0.726419	0.63927	0.00690261	0.00722656	0.00624405	0.00650673	0.987867	0.97118	0.98491	0.899553
FBgn0013756	0.203478	0.181464	0.00862462	0.00846374	0.0230637	0.0218939	0.981405	0.971515	0.948835	0.967771
FBgn0013759	0.0815013	0.0758623	0.00683294	0.0070796	0.0176875	0.0176115	0.950225	0.948088	0.944211	0.954288
FBgn0013762	0.159316	0.15227	0.00757859	0.00784331	0.0145847	0.0145017	0.983507	0.997077	0.987957	0.94877
FBgn0013763	4.11344	3.50637	0.00551959	0.00529035	0.00785279	0.00753622	0.984296	0.995179	0.995798	0.994246
FBgn0013764	0.2004	0.221973	0.0097589	0.0104113	0.0132496	0.0141869	0.973546	0.985656	0.963646	0.95149
FBgn0013765	0.151103	0.145234	0.00728426	0.00736682	0.0134033	0.0133978	0.94464	0.947885	0.918837	0.909983
FBgn0013770	3.09111	3.03228	0.00529347	0.00531043	0.00931336	0.00940937	0.99198	0.995384	0.999064	0.990362
FBgn0013771	0.0104853	0.0117084	0.00707793	0.00773031	0.0131864	0.0152371	0.977948	0.982397	0.969427	0.907057
FBgn0013772	0.259513	0.245598	0.00764517	0.00806452	0.0173917	0.0172736	0.952963	0.976254	0.912113	0.873652
FBgn0013773	0.00979393	0.0107411	0.00704356	0.0079715	0.0177683	0.0192194	0.991737	0.987086	0.987411	0.948837
FBgn0013799	0.0786929	0.0710102	0.00678618	0.00664446	0.0115018	0.0119229	0.958114	0.915457	0.922589	0.916115
FBgn0013811	0.0246722	0.0192655	0.00616272	0.00597918	0.0225886	0.019927	0.97829	0.972074	0.975318	0.948906
FBgn0013981	3.71562	4.80615	0.00574668	0.00618829	0.00482307	0.00549171	0.982069	0.939924	0.972842	0.996925
FBgn0013997	0.0818974	0.0616952	0.00882709	0.00864578	0.0188589	0.0165018	0.884763	0.904534	0.899626	0.903244
FBgn0014002	4.5911	3.74214	0.0068581	0.00663671	0.0108047	0.00995237	0.981983	0.993813	0.998758	0.995403
FBgn0014006	0.122887	0.102742	0.0101671	0.0101989	0.0203855	0.0187712	0.951944	0.975065	0.934964	0.914427
FBgn0014007	0.0340075	0.0292436	0.0126671	0.012204	0.0197686	0.0203142	0.887089	0.891021	0.849857	0.834333
FBgn0014009	0.200112	0.159491	0.00609423	0.00605355	0.00801908	0.00741572	0.970493	0.944359	0.99233	0.94952
FBgn0014010	0.458791	0.37626	0.00627656	0.00615323	0.00574382	0.00566416	0.969869	0.97964	0.986867	0.949364
FBgn0014011	0.150417	0.135682	0.00849824	0.0088141	0.0111347	0.0111325	0.987168	0.986694	0.971644	0.95714
FBgn0014018	0.350783	0.288371	0.0107623	0.0102887	0.0163623	0.0156675	0.988504	0.985323	0.958721	0.958182
FBgn0014020	2.70382	2.09468	0.00802668	0.00806671	0.00863415	0.00791098	0.979512	0.98086	0.999402	0.996834
FBgn0014024	0.361872	0.340252	0.0113583	0.0114273	0.0155805	0.0150601	0.977706	0.974816	0.956845	0.964254
FBgn0014026	23.9069	27.4646	0.00525136	0.00525926	0.00525774	0.00548013	0.929992	0.969661	0.996816	0.991799
FBgn0014028	1.7309	2.2376	0.00814562	0.00831839	0.00805556	0.00915399	0.924026	0.994764	0.960391	0.932665
FBgn0014029	1.45905	1.4378	0.0103243	0.0102434	0.0143745	0.0134979	0.972274	0.988042	0.984095	0.981477
FBgn0014031	0.00414513	0.00636991	0.00515129	0.00525138	0.00494845	0.00753199	0.85741	0.8747	0.327591	0.572014
FBgn0014075	0.28245	0.221324	0.00506472	0.00499107	0.0147684	0.0136994	0.985732	0.99176	0.995095	0.979432
FBgn0014127	0.356841	0.288968	0.0112428	0.0108047	0.0228893	0.0207956	0.954823	0.952326	0.924939	0.92171
FBgn0014133	0.395447	0.356698	0.00958611	0.00942765	0.0190068	0.0183412	0.959568	0.946987	0.962876	0.966776
FBgn0014135	0.0395225	0.0459418	0.00808415	0.00837943	0.0104998	0.0128849	0.769422	0.855614	0.898368	0.8704
FBgn0014141	0.638691	0.489603	0.00705437	0.00677421	0.0643979	0.0545675	0.997626	0.997892	0.993238	0.991655
FBgn0014184	0.664308	0.516493	0.00636056	0.0063212	0.00890191	0.00830923	0.975086	0.95996	0.99623	0.958322
FBgn0014189	2.63781	2.4004	0.00722519	0.00727744	0.00891472	0.00834648	0.982736	0.981644	0.995338	0.998067
FBgn0014269	0.420734	0.425079	0.0097223	0.0100702	0.017525	0.0172095	0.991625	0.996591	0.997556	0.992937
FBgn0014340	0.0736227	0.0663731	0.0104973	0.0101713	0.0124322	0.0134728	0.92791	0.935844	0.846489	0.83141
FBgn0014342	0.114274	0.0894354	0.0105595	0.0107577	0.0185223	0.0158128	0.983772	0.993628	0.972418	0.944327
FBgn0014343	0.00357674	0.0038836	0.0105245	0.0102438	0.0145585	0.0153445	0.884376	0.854334	0.8118	0.806284
FBgn0014366	0.364101	0.29871	0.0107581	0.0106433	0.0145501	0.0140528	0.988391	0.997747	0.961845	0.941902
FBgn0014395	0.0055977	0.00687916	0.006834	0.00698182	0.011893	0.0196516	0.834661	0.993303	0.966152	0.962123
FBgn0014411	0.193523	0.174535	0.00786907	0.00784394	0.0128986	0.0126307	0.971959	0.976051	0.938683	0.927615
FBgn0014417	0.0200547	0.0171681	0.00530734	0.00538461	0.0100169	0.0104462	0.995444	0.989601	0.986534	0.936833
FBgn0014455	4.9656	4.70258	0.00759683	0.00750193	0.00996074	0.00914891	0.971323	0.98097	0.992518	0.984986
FBgn0014469	0.111365	0.073439	0.0131626	0.0119622	0.0206582	0.0185604	0.885743	0.836134	0.827528	0.686078
FBgn0014857	2.82485	3.88716	0.00736306	0.00779645	0.0072459	0.00829146	0.941072	0.955682	0.939145	0.963155
FBgn0014861	0.865485	0.717616	0.0134814	0.0127633	0.0188801	0.0173741	0.9529	0.959286	0.911218	0.906673
FBgn0014868	2.3389	2.03644	0.00624116	0.0061112	0.00935481	0.00899613	0.974112	0.976816	0.989136	0.992919
FBgn0014870	0.106159	0.0841938	0.0058264	0.00586029	0.0124767	0.0116352	0.984099	0.982393	0.991223	0.947774
FBgn0014906	0.178519	0.1308	0.00628966	0.00619961	0.012874	0.0115951	0.98672	0.994732	0.988719	0.951934
FBgn0014930	0.332417	0.317856	0.00604455	0.00621491	0.00700317	0.00688354	0.975259	0.944686	0.987225	0.988921
FBgn0014931	0.0160473	0.0132737	0.00823984	0.00913044	0.011998	0.0103087	0.951531	0.995663	0.942108	0.890325
FBgn0015000	0.184508	0.166206	0.00875693	0.00897395	0.0176378	0.016489	0.981374	0.997183	0.972388	0.925617
FBgn0015019	2.66885	2.47643	0.00836349	0.00823373	0.0148671	0.0133334	0.981242	0.989237	0.991977	0.993479
FBgn0015024	0.246532	0.217815	0.00869627	0.00884262	0.00837265	0.00874926	0.997832	0.968309	0.970874	0.969298
FBgn0015025	0.0336775	0.0270882	0.0113888	0.0115559	0.0118291	0.0125455	0.910385	0.948875	0.88369	0.823868
FBgn0015034	0.00585314	0.00547599	0.00728345	0.00664848	0.0192078	0.0186872	0.886265	0.831906	0.892124	0.93894
FBgn0015036	0.0192404	0.0106707	0.011182	0.00982231	0.0244927	0.017299	0.970058	0.94405	0.979917	0.789427
FBgn0015037	0.00983451	0.00909257	0.00549208	0.00528558	0.0085268	0.00915081	0.98518	0.995515	0.987326	0.966891
FBgn0015040	0.0192121	0.017704	0.00631585	0.00641954	0.00766955	0.007855	0.960835	0.938843	0.976691	0.955067
FBgn0015075	0.46261	0.431855	0.0140573	0.0130835	0.02051	0.0195948	0.977546	0.990751	0.978709	0.989699
FBgn0015218	1.73181	1.42523	0.00792268	0.00782693	0.00871497	0.00809349	0.978347	0.981096	0.998568	0.999343
FBgn0015221	1.07749	1.2286	0.0051805	0.00546499	0.00539659	0.00587737	0.982478	0.988632	0.997405	0.991356
FBgn0015222	0.983772	1.12714	0.00513869	0.00520415	0.00474602	0.00532373	0.979443	0.996445	0.988366	0.993315
FBgn0015229	0.0250469	0.0144915	0.0113367	0.0105672	0.00842955	0.00796249	0.64732	0.801006	0.861316	0.671463
FBgn0015239	0.157579	0.177279	0.0112725	0.0122354	0.0201398	0.0217597	0.837358	0.891472	0.820924	0.843999
FBgn0015240	0.0976772	0.0813642	0.00678956	0.00662924	0.0158623	0.0145871	0.98945	0.990424	0.973051	0.953437
FBgn0015247	0.253494	0.246755	0.00745978	0.00768604	0.0149004	0.0136454	0.987364	0.995333	0.985681	0.97009
FBgn0015268	6.5391	4.95622	0.00943802	0.00917315	0.0142256	0.0114477	0.944335	0.961324	0.949038	0.969533
FBgn0015269	0.0177739	0.0165182	0.00735223	0.0075966	0.0147938	0.0151272	0.870971	0.907198	0.915808	0.915994
FBgn0015277	0.234647	0.245555	0.0108997	0.0108212	0.0165204	0.0153897	0.989514	0.992078	0.995427	0.996402
FBgn0015278	0.119236	0.104179	0.00670018	0.00694162	0.0142622	0.0133312	0.959592	0.980116	0.961454	0.924574
FBgn0015279	0.19588	0.157535	0.00834832	0.00831688	0.0151943	0.0136018	0.980727	0.982949	0.967483	0.965581
FBgn0015282	1.83248	1.64514	0.00913313	0.00920662	0.0104392	0.0100211	0.970983	0.972301	0.99066	0.997039
FBgn0015283	2.2292	1.99363	0.00942042	0.00958944	0.0108342	0.0102134	0.94711	0.9494	0.962014	0.978645
FBgn0015286	0.249378	0.18638	0.00922311	0.00914553	0.00912466	0.00862059	0.997113	0.990241	0.979926	0.927466
FBgn0015288	7.95173	12.1605	0.00576109	0.00605934	0.00594128	0.00788235	0.852561	0.97179	0.987011	0.92342
FBgn0015295	0.0978175	0.0828579	0.00882325	0.00862446	0.0199356	0.0168989	0.926555	0.912032	0.92333	0.901492
FBgn0015296	0.639535	0.581848	0.0123907	0.0117837	0.0167824	0.0156776	0.97274	0.9883	0.995838	0.99431
FBgn0015320	0.210303	0.186262	0.00606867	0.00605983	0.00770741	0.00747191	0.977503	0.981098	0.991564	0.972419
FBgn0015321	0.43427	0.422134	0.00857347	0.00876093	0.00999125	0.00999735	0.996868	0.997241	0.993492	0.99531
FBgn0015324	1.74227	1.39784	0.00459716	0.00462592	0.00638567	0.00583227	0.951779	0.929418	0.991326	0.943466
FBgn0015338	0.573271	0.476351	0.00515284	0.00527398	0.0109613	0.00997386	0.949729	0.836402	0.969592	0.911862
FBgn0015351	0.175747	0.163849	0.00856589	0.00928773	0.0136225	0.0148398	0.985838	0.976201	0.96067	0.911338
FBgn0015359	0.594555	0.588897	0.00954775	0.00946084	0.0115641	0.0116847	0.989645	0.993746	0.995752	0.998663
FBgn0015360	0.137133	0.125511	0.00616797	0.00626893	0.0183898	0.0179964	0.972473	0.990276	0.95605	0.961281
FBgn0015371	0.0111263	0.0111064	0.00754543	0.00728779	0.0103103	0.0117608	0.717716	0.798662	0.809477	0.772316
FBgn0015372	0.101144	0.0971482	0.0100626	0.00986325	0.010768	0.0105672	0.995153	0.974414	0.92059	0.947992
FBgn0015376	0.0766524	0.0548705	0.0120543	0.0112995	0.0222953	0.0189943	0.917157	0.907082	0.931981	0.855598
FBgn0015391	0.387279	0.323005	0.0112457	0.0108762	0.0233054	0.0221177	0.991635	0.991019	0.977114	0.98923
FBgn0015396	0.0922918	0.0663245	0.00832282	0.0081301	0.0144916	0.0132154	0.774167	0.844656	0.901444	0.835354
FBgn0015399	0.0285006	0.0265284	0.00789941	0.00788562	0.0107761	0.0124093	0.780705	0.821407	0.801406	0.716465
FBgn0015402	0.044366	0.0320532	0.00872987	0.0080968	0.0194691	0.0174463	0.902132	0.862347	0.896458	0.84732
FBgn0015477	0.179116	0.143888	0.00909503	0.00894643	0.0161717	0.0144068	0.997077	0.994909	0.985322	0.971802
FBgn0015509	0.425389	0.346566	0.0093046	0.00913611	0.0200174	0.0174636	0.95251	0.95893	0.917016	0.905471
FBgn0015513	0.0386945	0.0304016	0.00816118	0.00802363	0.0179842	0.0171157	0.89076	0.903451	0.878967	0.840136
FBgn0015520	0.0208693	0.0132847	0.0108038	0.00978408	0.00956616	0.0087291	0.765598	0.767535	0.843336	0.750978
FBgn0015521	7.85223	15.7518	0.00597487	0.00682846	0.00356287	0.00523622	0.967582	0.93194	0.972382	0.994475
FBgn0015522	0.057421	0.0545708	0.0115666	0.0125608	0.0280046	0.0314402	0.873643	0.901852	0.909974	0.835987
FBgn0015527	0.998488	0.893838	0.0113502	0.0105044	0.0136331	0.0130944	0.977184	0.981976	0.955201	0.985149
FBgn0015546	0.271594	0.202136	0.0082516	0.00795116	0.0177277	0.0152125	0.99688	0.999051	0.995194	0.9811
FBgn0015553	0.0255886	0.0195354	0.0132061	0.0114145	0.01466	0.0134889	0.835786	0.769507	0.661652	0.678998
FBgn0015558	0.00425599	0.00351883	0.00806942	0.00840817	0.0164756	0.0171051	0.984122	0.955809	0.95783	0.947472
FBgn0015569	0.0562488	0.0473143	0.0107713	0.0104232	0.020302	0.0196957	0.962726	0.930897	0.909544	0.894579
FBgn0015571	0.0128535	0.0132576	0.00741457	0.00733301	0.0125471	0.011812	0.955329	0.976012	0.973707	0.996179
FBgn0015575	0.0767975	0.0686289	0.00812755	0.00789433	0.0104345	0.01038	0.995925	0.995229	0.97775	0.911544
FBgn0015577	0.0209143	0.0186292	0.00791391	0.00814806	0.0143354	0.0144377	0.835337	0.902974	0.930201	0.85792
FBgn0015582	0.41409	0.444281	0.0120165	0.0131685	0.019584	0.0190708	0.994776	0.993459	0.983917	0.980926
FBgn0015589	0.0593687	0.0450033	0.00820888	0.0079608	0.0213711	0.0191882	0.962185	0.967838	0.964101	0.942018
FBgn0015591	0.00417679	0.00412343	0.00544246	0.00529041	0.0078565	0.00791636	0.867189	0.805319	0.92821	0.977058
FBgn0015600	0.0508459	0.039201	0.00688128	0.00659768	0.0183404	0.0171059	0.934387	0.959721	0.975094	0.953179
FBgn0015602	0.687401	0.656811	0.00874446	0.00871716	0.0105821	0.0106516	0.998512	0.997006	0.984228	0.978193
FBgn0015614	0.536349	0.509548	0.004922	0.00507488	0.0103814	0.0104003	0.977529	0.946444	0.993271	0.968076
FBgn0015615	0.271438	0.252348	0.0124742	0.0123315	0.0234193	0.0226641	0.976065	0.970842	0.943735	0.962701
FBgn0015622	0.758241	0.576981	0.00615616	0.0058383	0.00976079	0.00892364	0.985135	0.996797	0.999464	0.991693
FBgn0015623	1.0452	0.915596	0.00586676	0.00591516	0.0145614	0.0142004	0.998561	0.998945	0.983875	0.982336
FBgn0015625	0.112664	0.0902687	0.0126994	0.0122553	0.0189289	0.0187998	0.898488	0.934995	0.839524	0.855058
FBgn0015663	0.0268831	0.0240172	0.00920036	0.00930427	0.0149506	0.0147719	0.9793	0.986437	0.962402	0.918185
FBgn0015664	0.504473	0.368404	0.00957702	0.00929245	0.0202049	0.0170505	0.995164	0.997401	0.984201	0.979588
FBgn0015714	0.0062522	0.00617336	0.00762535	0.00851507	0.016457	0.0196871	0.964637	0.969548	0.934044	0.990973
FBgn0015737	0.915135	0.77798	0.00647468	0.00637273	0.011991	0.0113197	0.999111	0.996875	0.989119	0.99089
FBgn0015754	0.273991	0.219671	0.00744053	0.00738467	0.0146856	0.0132274	0.980799	0.995516	0.967047	0.942052
FBgn0015756	15.7621	16.5149	0.00627295	0.00629052	0.00568532	0.00572449	0.962454	0.942494	0.991664	0.997114
FBgn0015765	0.114823	0.0981977	0.00865702	0.00870179	0.0127023	0.0125789	0.967778	0.991104	0.928783	0.895499
FBgn0015772	0.100917	0.0796225	0.00892102	0.00891215	0.0173105	0.0155187	0.905919	0.931943	0.95759	0.915203
FBgn0015773	0.000434575	0.000364493	0.00562118	0.00476628	0.00792525	0.0100446	0.559374	0.541279	0.813431	0.845617
FBgn0015774	0.000347206	0.000236259	0.0043767	0.00376093	0.00734453	0.00739685	0.898953	0.825522	0.912859	0.838331
FBgn0015776	0.301607	0.225714	0.00559225	0.0054748	0.00988002	0.00914328	0.979582	0.979135	0.985611	0.931295
FBgn0015777	0.10455	0.0791379	0.0052874	0.0050244	0.00845032	0.00772563	0.97436	0.974155	0.995381	0.971378
FBgn0015778	0.212518	0.221135	0.00491306	0.00490954	0.00678848	0.00837199	0.927468	0.938675	0.974489	0.941523
FBgn0015789	0.244111	0.203798	0.00841882	0.0085469	0.0119819	0.0112442	0.969119	0.987232	0.974292	0.933044
FBgn0015790	1.22008	1.01774	0.00689534	0.00676895	0.00736238	0.00697908	0.980271	0.971115	0.998061	0.993014
FBgn0015791	0.244791	0.20576	0.00998674	0.00990655	0.00958417	0.00929872	0.984932	0.990162	0.967757	0.963243
FBgn0015795	0.574336	0.437992	0.00676145	0.00679598	0.0075041	0.0067728	0.987058	0.974318	0.989725	0.960405
FBgn0015797	0.509424	0.411949	0.00674863	0.00671889	0.0102924	0.00950527	0.996935	0.995202	0.987442	0.964624
FBgn0015799	0.0564524	0.0589368	0.0111008	0.010922	0.0169407	0.0166935	0.938584	0.949491	0.939509	0.904216
FBgn0015801	0.17906	0.22609	0.0100145	0.010993	0.0173992	0.0191688	0.990782	0.993317	0.936399	0.978781
FBgn0015803	0.0929114	0.0858179	0.00672889	0.00679939	0.0135784	0.0137008	0.952884	0.961255	0.950444	0.930825
FBgn0015805	1.9768	1.70631	0.0112906	0.0112744	0.0148944	0.0130029	0.979966	0.983138	0.989339	0.989722
FBgn0015808	0.320346	0.287541	0.00954741	0.00968442	0.0151824	0.0135176	0.997398	0.998481	0.994148	0.981773
FBgn0015818	0.336337	0.307762	0.00649319	0.00670685	0.0120202	0.0114348	0.995937	0.992495	0.993611	0.978816
FBgn0015834	3.8376	3.51484	0.00833734	0.00849871	0.0146162	0.0123123	0.948259	0.93929	0.954921	0.972901
FBgn0015838	0.237372	0.218824	0.00557665	0.00578933	0.0133943	0.0130757	0.974851	0.993814	0.981102	0.957875
FBgn0015903	0.0359177	0.0301259	0.00867051	0.00875955	0.0108877	0.00976833	0.964634	0.960514	0.941883	0.89809
FBgn0015905	0.134273	0.11276	0.012455	0.0119336	0.016537	0.0155552	0.885206	0.867049	0.783473	0.808223
FBgn0015924	0.0715169	0.0559088	0.00700938	0.00705359	0.0139442	0.012362	0.988327	0.988214	0.981262	0.959373
FBgn0015925	0.522082	0.464852	0.011776	0.012457	0.0159233	0.0152646	0.989842	0.992536	0.959061	0.961135
FBgn0015926	0.089658	0.0872692	0.00883151	0.00880842	0.0215983	0.0207944	0.844839	0.859448	0.848282	0.880448
FBgn0015929	0.864492	0.732527	0.0115543	0.0111711	0.0191008	0.0177065	0.955911	0.966159	0.917889	0.912299
FBgn0015949	0.281898	0.243046	0.00893341	0.00911814	0.0134598	0.0125278	0.994562	0.990692	0.990993	0.977254
FBgn0016013	0.266291	0.17174	0.0069743	0.00675625	0.00933632	0.00745673	0.922434	0.895174	0.933038	0.980754
FBgn0016031	0.153159	0.114081	0.00928556	0.00879862	0.0173562	0.0169492	0.806223	0.792729	0.771992	0.654087
FBgn0016034	0.619207	0.590842	0.00930973	0.00964673	0.0172129	0.0163623	0.975883	0.982887	0.991317	0.992044
FBgn0016038	0.595253	0.576976	0.00782392	0.00799794	0.0108552	0.0103591	0.959861	0.961497	0.981092	0.99321
FBgn0016041	0.896099	0.704565	0.00665376	0.00657348	0.00842084	0.00766202	0.988766	0.984237	0.99308	0.987088
FBgn0016054	0.0914498	0.0867864	0.00936081	0.00989116	0.0180502	0.016969	0.934154	0.964957	0.931561	0.871706
FBgn0016059	0.0998967	0.0749202	0.0073313	0.00730164	0.0163649	0.0155565	0.933491	0.967477	0.946534	0.923097
FBgn0016070	0.013292	0.0115005	0.00679669	0.00691926	0.011404	0.0114274	0.772662	0.841039	0.908996	0.865635
FBgn0016075	0.00432974	0.0042653	0.00603286	0.00632168	0.00699361	0.00733914	0.971477	0.995675	0.96909	0.991365
FBgn0016076	0.0162518	0.0210059	0.00648626	0.00730545	0.0191234	0.0208879	0.752057	0.859448	0.699356	0.716964
FBgn0016078	0.074437	0.0611103	0.00642962	0.00627489	0.00904704	0.00847372	0.989259	0.983872	0.986307	0.993413
FBgn0016080	0.0630469	0.057332	0.00699468	0.0071327	0.0188001	0.0186918	0.962923	0.976375	0.934126	0.949615
FBgn0016081	0.114281	0.0983489	0.00991394	0.0099856	0.0272158	0.0257284	0.970356	0.95559	0.960494	0.94628
FBgn0016120	5.53113	5.52335	0.00767185	0.00746188	0.00556685	0.00558102	0.948825	0.989782	0.982482	0.953024
FBgn0016122	0.00242648	0.00267753	0.00473512	0.00486756	0.00733116	0.00880252	0.885145	0.842429	0.921074	0.946716
FBgn0016126	0.0764982	0.0682346	0.00843219	0.00934879	0.013305	0.0127369	0.937834	0.983079	0.968018	0.934684
FBgn0016131	0.1996	0.182428	0.00883185	0.00900241	0.0119	0.0120243	0.919853	0.946618	0.914415	0.880565
FBgn0016641	0.0700877	0.0566176	0.00895771	0.0087294	0.0179661	0.0157799	0.941885	0.934353	0.898182	0.916442
FBgn0016672	0.482621	0.57059	0.00913043	0.0095743	0.0216212	0.0233618	0.997766	0.997149	0.990017	0.991526
FBgn0016684	0.00774227	0.00944732	0.00780017	0.00888718	0.017568	0.0158228	0.78253	0.903933	0.885756	0.94819
FBgn0016685	3.25655	2.79315	0.00785909	0.00809862	0.00771188	0.00737724	0.961708	0.911756	0.985589	0.99436
FBgn0016687	1.52074	1.32831	0.00643778	0.00630297	0.00593058	0.0054335	0.980246	0.996299	0.993362	0.993153
FBgn0016691	6.55214	6.88673	0.00765493	0.00805349	0.0129352	0.011243	0.924622	0.933992	0.887359	0.93226
FBgn0016693	0.698234	0.571912	0.00590181	0.00583406	0.0109092	0.00974537	0.994761	0.993119	0.995037	0.989159
FBgn0016694	0.0340104	0.0354273	0.0102866	0.0106288	0.00818223	0.00916386	0.802485	0.902409	0.923522	0.850598
FBgn0016696	0.15243	0.148512	0.00987507	0.00977607	0.0162479	0.0169004	0.806709	0.804481	0.805751	0.784366
FBgn0016700	0.947175	0.803853	0.00731935	0.00734909	0.00795517	0.00765972	0.974244	0.934587	0.996268	0.989776
FBgn0016701	0.499101	0.458468	0.00879857	0.00913843	0.0121746	0.0117201	0.997051	0.990501	0.993186	0.977232
FBgn0016754	0.0137548	0.0117944	0.00925292	0.00883419	0.0228814	0.0218181	0.865262	0.865752	0.850463	0.836575
FBgn0016756	0.39236	0.289407	0.00706224	0.00678766	0.0167271	0.014164	0.997664	0.989556	0.98995	0.992184
FBgn0016792	0.236919	0.181458	0.00920102	0.00909563	0.0138603	0.01281	0.974856	0.980824	0.935387	0.927292
FBgn0016794	0.0701545	0.0611705	0.00856765	0.00832465	0.0187076	0.0180969	0.858755	0.87231	0.843297	0.801728
FBgn0016797	0.00470298	0.00558142	0.00797622	0.00846276	0.011447	0.0132578	0.923542	0.967654	0.920858	0.90637
FBgn0016917	0.355509	0.257194	0.00833889	0.008223	0.0133893	0.0119113	0.937008	0.979895	0.946811	0.904656
FBgn0016919	0.00658898	0.00712173	0.00677597	0.0075295	0.0198849	0.019622	0.936012	0.934082	0.991229	0.975604
FBgn0016926	0.0928835	0.083755	0.00910389	0.00920773	0.0115674	0.0111091	0.840845	0.905305	0.881518	0.8476
FBgn0016930	0.00259912	0.00327562	0.00908938	0.0100725	0.0145819	0.0162865	0.841142	0.841538	0.819783	0.899034
FBgn0016977	0.012474	0.0141239	0.00752537	0.00758275	0.0102178	0.0130284	0.768614	0.797715	0.841895	0.831544
FBgn0016978	0.373146	0.419052	0.0084143	0.00849797	0.0127047	0.0128834	0.993445	0.989976	0.980257	0.98724
FBgn0016983	0.856751	0.710097	0.00977819	0.00991437	0.0186023	0.0158258	0.995476	0.991359	0.994008	0.993798
FBgn0016984	0.187564	0.185883	0.00974039	0.00980522	0.0171035	0.0176701	0.943211	0.932923	0.904859	0.933316
FBgn0017418	0.0825618	0.0639187	0.00908996	0.00898742	0.0106516	0.009796	0.972939	0.968255	0.930226	0.915451
FBgn0017429	0.571521	0.339966	0.012261	0.0109085	0.0190717	0.0146943	0.931928	0.94853	0.973647	0.991282
FBgn0017430	0.0981978	0.0858125	0.00778939	0.00804966	0.0112836	0.0106496	0.990405	0.993757	0.988892	0.94585
FBgn0017457	0.777848	0.821086	0.00935267	0.0102259	0.0139919	0.0136263	0.995931	0.996901	0.994233	0.987673
FBgn0017482	0.0468188	0.0352832	0.00931411	0.00968804	0.018737	0.0149688	0.995496	0.997614	0.977447	0.935669
FBgn0017545	11.401	9.44227	0.00491539	0.00482455	0.00623512	0.00575037	0.976438	0.91157	0.995433	0.963082
FBgn0017550	0.222863	0.201296	0.0125772	0.0124731	0.0172075	0.0171429	0.960918	0.955	0.935543	0.947703
FBgn0017558	0.0770783	0.0687018	0.00990898	0.010192	0.0144605	0.0148404	0.886017	0.935255	0.907798	0.906593
FBgn0017566	1.02796	1.0561	0.00670165	0.00701255	0.00892001	0.00833614	0.958865	0.98801	0.978066	0.988236
FBgn0017572	0.350558	0.290412	0.00695473	0.00701703	0.00852156	0.00826	0.991783	0.990192	0.986131	0.97553
FBgn0017577	0.670092	0.536021	0.0112453	0.0110085	0.0197064	0.0176825	0.929881	0.943899	0.887841	0.891079
FBgn0017578	0.323729	0.318067	0.00845066	0.00875683	0.00833104	0.00862806	0.995768	0.993257	0.983265	0.991357
FBgn0017581	0.410278	0.33574	0.0065317	0.00641058	0.0119824	0.0112572	0.973156	0.969253	0.94595	0.953555
FBgn0019637	0.435095	0.439186	0.0106886	0.0104193	0.0135866	0.0136462	0.992	0.995597	0.983384	0.989127
FBgn0019644	2.99276	3.80611	0.00704783	0.00740209	0.0077758	0.00870879	0.963197	0.960267	0.970155	0.970136
FBgn0019650	0.163999	0.122986	0.00899281	0.00908505	0.0120922	0.011412	0.939393	0.95711	0.934677	0.915481
FBgn0019662	0.101245	0.0926582	0.00786364	0.0081291	0.010793	0.0101169	0.969545	0.99326	0.96561	0.954498
FBgn0019686	0.234791	0.204388	0.00951456	0.00988929	0.0187274	0.0176081	0.914434	0.952447	0.910779	0.893491
FBgn0019830	0.414675	0.445409	0.00800471	0.00837956	0.0142032	0.0150582	0.966717	0.961736	0.985879	0.993105
FBgn0019886	0.150237	0.130704	0.00828974	0.00811211	0.0187589	0.0178292	0.962794	0.963472	0.946487	0.897729
FBgn0019890	0.100043	0.0871992	0.00855596	0.00839113	0.0104398	0.00971687	0.894536	0.874088	0.883778	0.893135
FBgn0019925	0.731329	0.577031	0.00553764	0.00550689	0.00830692	0.00781766	0.973484	0.948123	0.994986	0.971037
FBgn0019932	0.201093	0.156677	0.0104692	0.0105371	0.0156756	0.014049	0.941197	0.911717	0.979773	0.970817
FBgn0019938	0.43067	0.304851	0.0101073	0.00958939	0.0226995	0.0193934	0.992171	0.991236	0.964302	0.963675
FBgn0019947	0.763876	0.713735	0.00606458	0.00621807	0.00833628	0.00824779	0.974804	0.972904	0.989435	0.990201
FBgn0019948	0.593862	0.506038	0.00773322	0.0077389	0.0114905	0.0110594	0.97745	0.983414	0.9943	0.993798
FBgn0019952	0.4059	0.400123	0.00888078	0.00936793	0.0179253	0.0181402	0.991095	0.982373	0.947842	0.916522
FBgn0019957	1.02368	0.968197	0.00759661	0.00772439	0.00705313	0.00658409	0.98037	0.978396	0.979969	0.995093
FBgn0019960	0.406391	0.363035	0.0064327	0.00652281	0.0109927	0.00998974	0.95927	0.971795	0.986506	0.993895
FBgn0019968	0.0420124	0.0303229	0.00869003	0.00812499	0.0222443	0.0199311	0.869862	0.858118	0.902889	0.882367
FBgn0019972	0.0301941	0.0308342	0.00656077	0.00705811	0.0119818	0.0125749	0.793125	0.845843	0.8729	0.82038
FBgn0019985	0.000266335	0.000439165	0.00849316	0.00910256	0.00937634	0.0159947	0.89561	0.958552	0.749003	0.86547
FBgn0019990	0.114906	0.0920631	0.00914808	0.00916532	0.0218818	0.019743	0.960024	0.981917	0.96774	0.950108
FBgn0020224	0.105191	0.0780589	0.00666242	0.00645751	0.0110902	0.00995258	0.936726	0.952742	0.983528	0.917918
FBgn0020235	3.22316	3.21112	0.00643476	0.00637115	0.00582927	0.00564969	0.956736	0.991634	0.989253	0.983335
FBgn0020236	0.564262	0.406948	0.00806537	0.00805783	0.0190008	0.0159198	0.990671	0.992267	0.988026	0.986809
FBgn0020238	4.24671	3.52351	0.00799198	0.00785142	0.00598144	0.00571522	0.976028	0.985336	0.995054	0.993983
FBgn0020249	0.752241	0.706556	0.00718609	0.00735688	0.00983861	0.00925123	0.995668	0.997224	0.986794	0.983859
FBgn0020251	0.0283634	0.0224583	0.00839442	0.00858819	0.0179526	0.0175418	0.955921	0.984834	0.957205	0.891469
FBgn0020255	6.02959	4.44671	0.00763203	0.00746362	0.00738855	0.00635378	0.984913	0.964859	0.996528	0.99526
FBgn0020257	0.0148987	0.0107674	0.0064033	0.00637444	0.0132374	0.0126413	0.733465	0.776604	0.876085	0.759541
FBgn0020261	0.155689	0.141218	0.0105659	0.0101465	0.0201956	0.0192143	0.942164	0.925313	0.86317	0.898212
FBgn0020269	0.0038193	0.00414465	0.00683159	0.00655088	0.00980664	0.0108341	0.965088	0.968957	0.981529	0.917903
FBgn0020270	1.30999	1.18075	0.00852909	0.00861693	0.0119599	0.0109295	0.980627	0.976247	0.996542	0.995456
FBgn0020272	0.337459	0.312903	0.010698	0.0106065	0.0164565	0.0160455	0.965434	0.964547	0.935973	0.90782
FBgn0020278	0.184468	0.182843	0.0091549	0.00912756	0.0141212	0.0141189	0.810768	0.800295	0.74508	0.742837
FBgn0020294	0.000891958	0.000597277	0.00791933	0.00788017	0.0160831	0.0206104	0.960873	0.870159	0.688711	0.843341
FBgn0020304	0.250834	0.23709	0.00829979	0.00853777	0.0121982	0.0119651	0.967144	0.973992	0.943423	0.934549
FBgn0020306	0.317145	0.248475	0.00814123	0.00786679	0.0222895	0.0207736	0.923345	0.912412	0.901786	0.898414
FBgn0020309	0.115734	0.11285	0.00718319	0.00735726	0.0124264	0.0134071	0.882351	0.932526	0.927569	0.888943
FBgn0020312	0.259193	0.241287	0.00962155	0.0097182	0.0254525	0.0252865	0.958568	0.972237	0.922967	0.926898
FBgn0020369	2.7035	2.31315	0.00803059	0.00812373	0.0139974	0.0124229	0.926731	0.944006	0.962624	0.984772
FBgn0020370	0.455039	0.409766	0.00952246	0.00957799	0.0169863	0.0159582	0.989536	0.995371	0.997295	0.991839
FBgn0020372	0.107443	0.126071	0.00794396	0.00858108	0.0113961	0.0127497	0.98589	0.986176	0.995285	0.984302
FBgn0020379	0.00764912	0.00501571	0.00683042	0.00659694	0.0229954	0.0172012	0.885392	0.895264	0.891794	0.892595
FBgn0020385	0.170898	0.169308	0.0089648	0.00903279	0.0175323	0.0168418	0.986289	0.981585	0.974354	0.980744
FBgn0020386	0.0760106	0.0571758	0.00877477	0.00860859	0.019988	0.0192196	0.829495	0.866524	0.899434	0.872925
FBgn0020388	0.342857	0.332073	0.0103959	0.0102164	0.0166527	0.016367	0.934854	0.935157	0.85213	0.849992
FBgn0020389	0.136689	0.122797	0.00803468	0.00802623	0.0149153	0.0136258	0.992427	0.991447	0.984401	0.984835
FBgn0020391	0.0125291	0.00858038	0.0061977	0.0059962	0.0208406	0.0146427	0.865732	0.853482	0.863319	0.776246
FBgn0020392	0.472663	0.336585	0.00735724	0.00704206	0.0127638	0.0111488	0.995016	0.998536	0.971823	0.94252
FBgn0020407	0.0674499	0.0526342	0.00741549	0.0074143	0.0173139	0.0144757	0.978286	0.999397	0.956431	0.977509
FBgn0020412	0.04162	0.0353298	0.00898958	0.00895623	0.0168385	0.016952	0.867959	0.882762	0.922097	0.875299
FBgn0020414	0.955631	0.724816	0.00537857	0.00510942	0.00849922	0.00784856	0.987243	0.988501	0.995017	0.964621
FBgn0020415	0.0146173	0.0105854	0.00490777	0.0047389	0.00617839	0.00510854	0.963821	0.976917	0.969693	0.904963
FBgn0020416	0.0216427	0.017359	0.00542424	0.00542751	0.0085391	0.0087651	0.993888	0.923882	0.960116	0.957472
FBgn0020440	0.0822589	0.0636896	0.0110748	0.011176	0.0189371	0.01696	0.946441	0.95021	0.930448	0.93281
FBgn0020443	0.639007	0.485469	0.00677776	0.00665026	0.0109555	0.0100728	0.99389	0.987953	0.983772	0.965823
FBgn0020445	0.00337736	0.00193887	0.00928001	0.00881236	0.0203626	0.0183953	0.900968	0.712945	0.807993	0.674316
FBgn0020493	0.0362334	0.0385585	0.00820995	0.00831486	0.0164836	0.0171301	0.865698	0.875672	0.943979	0.926548
FBgn0020496	0.502016	0.466891	0.00684192	0.0067775	0.00895049	0.00904546	0.999449	0.987541	0.971587	0.98102
FBgn0020497	0.225137	0.177035	0.00730723	0.0073172	0.0103393	0.00983493	0.997072	0.988096	0.982373	0.968281
FBgn0020503	0.0829302	0.0944787	0.00710337	0.00755883	0.0204661	0.0226735	0.993403	0.99508	0.982139	0.962321
FBgn0020510	0.461552	0.379722	0.00743974	0.00739731	0.0136628	0.0123232	0.993541	0.993003	0.982942	0.974457
FBgn0020513	0.934661	0.863265	0.0106314	0.0106753	0.0163997	0.0155027	0.98526	0.98333	0.965082	0.96721
FBgn0020545	1.00551	1.32432	0.00883176	0.00975387	0.0190734	0.0222388	0.986268	0.971676	0.995888	0.989246
FBgn0020616	0.191582	0.149798	0.0124011	0.0117708	0.0195443	0.0184252	0.941642	0.949135	0.922534	0.889046
FBgn0020618	14.1244	16.2971	0.00646817	0.00652449	0.00498651	0.00506126	0.966256	0.993183	0.997163	0.992982
FBgn0020620	0.150402	0.131563	0.00771102	0.0078076	0.013421	0.013649	0.934172	0.940091	0.939046	0.896273
FBgn0020621	0.0836419	0.0737809	0.00804674	0.00834067	0.0183866	0.0176935	0.889909	0.941141	0.954095	0.906659
FBgn0020622	0.0523864	0.0500818	0.00625502	0.00665364	0.00879067	0.00960908	0.761314	0.905641	0.964476	0.89011
FBgn0020626	0.261403	0.254247	0.00834671	0.008575	0.0146162	0.0136855	0.995915	0.995066	0.973098	0.962408
FBgn0020633	1.27662	1.07567	0.0113377	0.0111332	0.0196252	0.0174632	0.987092	0.990543	0.985195	0.985505
FBgn0020647	0.523926	0.571087	0.011096	0.0110672	0.012217	0.0126938	0.954745	0.942435	0.950525	0.956656
FBgn0020653	2.48328	2.42282	0.00804618	0.00804348	0.0102372	0.00966758	0.978131	0.992576	0.994888	0.993983
FBgn0020655	0.561324	0.527328	0.00647996	0.00659263	0.0120045	0.0112246	0.996926	0.9956	0.996796	0.994309
FBgn0020660	0.12616	0.165277	0.00693239	0.00786385	0.00937245	0.0116049	0.9892	0.983414	0.968458	0.95342
FBgn0020762	0.0155441	0.0140194	0.00875815	0.00929203	0.0191791	0.0183079	0.913186	0.943947	0.949658	0.846565
FBgn0020764	0.161253	0.176715	0.0121821	0.0128521	0.0213749	0.02054	0.965252	0.967005	0.977273	0.921493
FBgn0020767	0.198011	0.184375	0.00984899	0.010049	0.0158564	0.0161249	0.935338	0.962543	0.935298	0.89152
FBgn0020887	0.212448	0.187214	0.00748792	0.00752787	0.015798	0.0149193	0.988122	0.988625	0.975014	0.972973
FBgn0020910	16.0758	16.0912	0.00585814	0.00557267	0.00606563	0.00579523	0.9688	0.985947	0.985675	0.969813
FBgn0020930	0.396692	0.386345	0.00838382	0.00863559	0.0172704	0.0167774	0.996374	0.992608	0.989933	0.987994
FBgn0021750	0.125351	0.135766	0.0109796	0.0114621	0.0152764	0.0157764	0.953871	0.954323	0.894128	0.902138
FBgn0021760	0.22789	0.176613	0.00826574	0.0081111	0.0248388	0.022126	0.940601	0.944545	0.943643	0.922902
FBgn0021761	0.341249	0.27282	0.00998237	0.0100113	0.0218475	0.0191437	0.983597	0.988652	0.955997	0.956563
FBgn0021764	0.00358281	0.00322297	0.00673622	0.00736391	0.0173772	0.0160679	0.964074	0.977749	0.953725	0.966414
FBgn0021767	0.00236841	0.00222547	0.00707835	0.00819109	0.0159577	0.0133744	0.929347	0.917657	0.982645	0.750697
FBgn0021768	0.565023	0.491791	0.0083264	0.00831464	0.0104173	0.00956418	0.995676	0.99368	0.988335	0.996632
FBgn0021795	4.49977	4.97366	0.0061835	0.0062856	0.00709793	0.00757686	0.944991	0.932677	0.97125	0.985101
FBgn0021796	0.13181	0.123743	0.0118516	0.0116379	0.0211518	0.0201798	0.931703	0.931198	0.900024	0.90936
FBgn0021814	0.849017	0.905602	0.00991339	0.0105369	0.0128994	0.0125995	0.964059	0.928812	0.969641	0.988647
FBgn0021818	0.138355	0.109927	0.00806736	0.00789884	0.0205923	0.0189898	0.957213	0.95756	0.957099	0.95593
FBgn0021847	0.107567	0.0983683	0.00966907	0.00994831	0.0214906	0.0194306	0.955971	0.954133	0.90213	0.948264
FBgn0021872	6.32755	6.00023	0.0104133	0.0102038	0.0202237	0.0193359	0.998873	0.996728	0.998141	0.999587
FBgn0021874	1.12268	0.943176	0.0153745	0.0130685	0.0161522	0.0155105	0.966162	0.985446	0.988402	0.959684
FBgn0021895	0.447373	0.375868	0.00683125	0.00707227	0.00710618	0.00660016	0.958118	0.954564	0.997623	0.985894
FBgn0021906	1.19538	1.63899	0.0062027	0.00657873	0.00578449	0.00682288	0.920479	0.966951	0.965178	0.974157
FBgn0021953	0.181034	0.140906	0.00768197	0.00733969	0.0190033	0.0168655	0.992339	0.995158	0.983611	0.951329
FBgn0021979	0.576611	0.663115	0.00855573	0.00893824	0.00908898	0.00941798	0.985567	0.993063	0.99387	0.998597
FBgn0021995	0.434405	0.388406	0.00915479	0.00891099	0.012112	0.0115214	0.981293	0.987952	0.957562	0.973974
FBgn0022023	2.66704	2.49976	0.00679526	0.00669265	0.00804419	0.00770314	0.97558	0.985285	0.996347	0.993283
FBgn0022029	0.424552	0.373981	0.0108525	0.0109372	0.0146703	0.0145533	0.940053	0.941435	0.928796	0.896362
FBgn0022069	0.737384	0.55295	0.00860522	0.00850058	0.0137188	0.0123443	0.996004	0.99098	0.988222	0.986284
FBgn0022097	1.34322	1.2033	0.00702764	0.00695109	0.00884439	0.00810173	0.973361	0.967682	0.982717	0.994837
FBgn0022153	0.0270217	0.0212917	0.0118303	0.0122241	0.0236774	0.0209253	0.856958	0.854552	0.90015	0.851694
FBgn0022160	0.124053	0.125576	0.00695084	0.00709858	0.0154974	0.0154171	0.97173	0.995739	0.99275	0.995523
FBgn0022213	0.960716	0.791434	0.00941495	0.00949063	0.0143966	0.0129748	0.99361	0.996321	0.98226	0.970014
FBgn0022238	0.634523	0.482804	0.00975503	0.00960042	0.00536844	0.00530571	0.951813	0.972032	0.981466	0.983303
FBgn0022288	0.762538	0.597672	0.0102088	0.00990443	0.0137989	0.0121044	0.986268	0.984459	0.952748	0.915999
FBgn0022349	0.363154	0.300865	0.00948275	0.00936486	0.0123001	0.0111871	0.952364	0.9521	0.939914	0.948766
FBgn0022361	0.0315257	0.0282286	0.00823151	0.00853424	0.00941589	0.00986848	0.94455	0.974108	0.964297	0.891247
FBgn0022382	0.0062145	0.0046402	0.00657748	0.00660799	0.00906355	0.0093102	0.944637	0.962653	0.95836	0.933887
FBgn0022699	0.0553229	0.0679371	0.00917489	0.00939912	0.0143654	0.0170521	0.870161	0.828279	0.750039	0.851495
FBgn0022702	0.182595	0.183366	0.00650089	0.00626519	0.00871575	0.00888158	0.950583	0.97435	0.975275	0.95596
FBgn0022708	2.84793	2.62979	0.00802998	0.00819143	0.0118045	0.0104666	0.94053	0.931295	0.945173	0.96971
FBgn0022710	0.0063926	0.00621431	0.0061641	0.00671616	0.016637	0.0161669	0.879726	0.912618	0.898773	0.788153
FBgn0022720	0.350663	0.285676	0.00895878	0.00864432	0.014295	0.0128412	0.998288	0.994341	0.97478	0.977331
FBgn0022764	0.0840205	0.0674161	0.00924414	0.00896427	0.0206112	0.0199873	0.805384	0.825237	0.806131	0.769716
FBgn0022768	0.0295268	0.0260293	0.00901217	0.00922998	0.020228	0.0175373	0.791089	0.801646	0.794558	0.744566
FBgn0022772	0.106867	0.0902688	0.0109725	0.0100915	0.0181069	0.017193	0.865744	0.835807	0.770693	0.776795
FBgn0022786	0.12779	0.101258	0.00752171	0.00751065	0.0159158	0.0144063	0.947377	0.978747	0.927824	0.892051
FBgn0022787	0.664405	0.575687	0.00713959	0.00711884	0.0197678	0.0186401	0.920686	0.91762	0.920979	0.896237
FBgn0022800	0.00125912	0.00273889	0.00737427	0.00923192	0.0113417	0.017603	0.917227	0.987155	0.862155	0.964612
FBgn0022893	4.96792	4.49809	0.0057038	0.00572172	0.00570709	0.00573098	0.973692	0.952893	0.991508	0.955232
FBgn0022935	0.0668534	0.059756	0.00924522	0.00894225	0.0166599	0.0156824	0.913503	0.896216	0.895774	0.892302
FBgn0022942	0.454634	0.357655	0.00932352	0.00922884	0.0164182	0.0144764	0.994723	0.995291	0.982924	0.985866
FBgn0022959	0.864303	0.801103	0.00757013	0.00723882	0.00577008	0.00584193	0.965856	0.982883	0.994599	0.99465
FBgn0022960	0.132668	0.111966	0.00679845	0.00678757	0.0112271	0.0109602	0.977073	0.980195	0.964666	0.94819
FBgn0022981	0.0017037	0.00163259	0.00702001	0.00643312	0.00937675	0.0104104	0.810487	0.894179	0.945341	0.941147
FBgn0022984	0.145367	0.126226	0.00780788	0.00804918	0.00927045	0.00914864	0.993647	0.982487	0.997065	0.986545
FBgn0022985	0.253976	0.226979	0.00662798	0.00656811	0.00874158	0.00858486	0.996367	0.993128	0.988171	0.981401
FBgn0022986	0.163983	0.14852	0.00755779	0.00747534	0.00870844	0.00892597	0.994826	0.981257	0.977662	0.973791
FBgn0022987	0.0346132	0.0305955	0.00818595	0.00828168	0.00853368	0.00900828	0.898149	0.936672	0.965995	0.894517
FBgn0023000	0.0381729	0.0379273	0.00648584	0.00696234	0.0112287	0.0108114	0.971656	0.992458	0.988776	0.937486
FBgn0023023	0.0504625	0.0471278	0.00670824	0.00668722	0.0141658	0.0134428	0.88887	0.918565	0.988817	0.939216
FBgn0023081	0.108965	0.0966657	0.0110038	0.0108805	0.0210729	0.0184283	0.98949	0.977837	0.948298	0.976176
FBgn0023083	0.0944778	0.0733641	0.00844576	0.00834093	0.0159923	0.0158328	0.849241	0.89902	0.895393	0.83162
FBgn0023094	0.474161	0.458261	0.00920606	0.00915236	0.0117728	0.0113303	0.999517	0.999069	0.976654	0.962466
FBgn0023095	0.0429078	0.0337751	0.00915941	0.00892897	0.0178123	0.0193147	0.909127	0.937738	0.917657	0.878494
FBgn0023096	0.000231831	0.000225122	0.00672101	0.00688534	0.013536	0.0134777	0.780223	0.772457	0.641884	0.941694
FBgn0023097	0.0448782	0.0333305	0.010277	0.00975633	0.0212068	0.0193906	0.871323	0.869316	0.91219	0.876026
FBgn0023130	0.0444197	0.0523365	0.00916885	0.00913614	0.0156819	0.0207404	0.919523	0.909783	0.935012	0.921847
FBgn0023143	1.34282	1.08396	0.00708214	0.00696593	0.0139381	0.0123449	0.998808	0.998506	0.982858	0.989249
FBgn0023169	0.333804	0.323416	0.00898709	0.00904678	0.012915	0.0116212	0.990705	0.996589	0.996609	0.995844
FBgn0023172	0.0659882	0.0584485	0.00883668	0.00896683	0.0208404	0.0193814	0.92876	0.935967	0.924749	0.91841
FBgn0023174	3.29021	2.60368	0.00816817	0.00828377	0.00966204	0.00881534	0.940432	0.907286	0.947849	0.990705
FBgn0023177	0.695149	0.676504	0.00756949	0.00789291	0.0140572	0.0131644	0.999494	0.99595	0.98785	0.969283
FBgn0023212	1.46331	1.24175	0.00823627	0.00791752	0.0133275	0.0113909	0.957253	0.973756	0.969315	0.964243
FBgn0023213	0.196871	0.189203	0.00441879	0.00479039	0.0212274	0.022423	0.944866	0.971729	0.995819	0.978769
FBgn0023215	0.00610748	0.00678059	0.00820665	0.00814986	0.00828669	0.0107603	0.585646	0.779111	0.91589	0.887749
FBgn0023216	0.0831408	0.0689385	0.0123006	0.0117645	0.0187139	0.0183482	0.940713	0.944567	0.872159	0.894935
FBgn0023388	0.0813529	0.0683757	0.00826503	0.00826237	0.0191679	0.0192154	0.872166	0.912635	0.947157	0.900961
FBgn0023395	0.193479	0.150742	0.00947118	0.00932094	0.0170834	0.0154803	0.921243	0.942662	0.895908	0.888987
FBgn0023407	0.0448888	0.0335966	0.0072686	0.00709724	0.016277	0.0160793	0.876759	0.910688	0.927719	0.851807
FBgn0023416	0.00626228	0.00573259	0.0060386	0.00598997	0.0102873	0.00935313	0.941757	0.968481	0.965216	0.901865
FBgn0023423	0.159636	0.113377	0.00909438	0.00879667	0.0131337	0.0113937	0.939913	0.967556	0.936121	0.909687
FBgn0023441	0.213064	0.182873	0.00499808	0.00518266	0.0138247	0.0124951	0.961748	0.97735	0.988022	0.951815
FBgn0023458	0.141997	0.100977	0.00643266	0.00612527	0.0197992	0.0156595	0.99576	0.991199	0.99422	0.99365
FBgn0023507	0.342518	0.363502	0.00726649	0.00765091	0.0088892	0.00884021	0.938172	0.979139	0.986509	0.981305
FBgn0023508	0.132025	0.109378	0.00700874	0.00682669	0.0159681	0.0143815	0.996509	0.981899	0.99163	0.976028
FBgn0023509	0.116199	0.093604	0.00923233	0.00899285	0.019824	0.0185947	0.961697	0.958452	0.946952	0.934168
FBgn0023510	0.0547088	0.0444838	0.00807962	0.00815127	0.0165856	0.0154452	0.981121	0.971335	0.974015	0.968492
FBgn0023511	0.0828954	0.0737399	0.00732491	0.00763814	0.0196604	0.0169196	0.992178	0.996184	0.985681	0.987127
FBgn0023512	0.18136	0.175949	0.00915175	0.00947117	0.0173782	0.0154798	0.991676	0.997905	0.960678	0.978295
FBgn0023513	0.1827	0.146155	0.0115839	0.0112986	0.0241333	0.0204455	0.967355	0.964527	0.936771	0.931994
FBgn0023515	0.085839	0.0738303	0.0134517	0.0128795	0.0188959	0.018613	0.911212	0.926575	0.925308	0.890139
FBgn0023516	0.098039	0.0991681	0.00930625	0.00968928	0.0166898	0.0162911	0.971309	0.96823	0.933847	0.925132
FBgn0023518	0.0380421	0.0325613	0.00897826	0.00899879	0.0220981	0.0219892	0.864826	0.893947	0.92396	0.929897
FBgn0023519	0.776531	0.762537	0.0100794	0.0106644	0.0122165	0.01197	0.9573	0.914042	0.951156	0.977877
FBgn0023520	0.0371993	0.0315004	0.00901358	0.00928016	0.0259882	0.023192	0.852356	0.936944	0.924214	0.869112
FBgn0023522	0.321568	0.299037	0.00773503	0.00780503	0.012479	0.0123333	0.994119	0.992536	0.997247	0.997535
FBgn0023527	0.350206	0.317845	0.0124326	0.0124891	0.0171938	0.0166038	0.961322	0.970048	0.861626	0.853677
FBgn0023528	0.059668	0.0481834	0.0105164	0.0102321	0.011176	0.0114054	0.931633	0.926967	0.900431	0.914203
FBgn0023529	0.555348	0.400286	0.00613528	0.0057756	0.0111196	0.00998706	0.990676	0.99564	0.997953	0.99108
FBgn0023531	0.0249022	0.021255	0.00780121	0.0076559	0.0176164	0.0175907	0.921365	0.921444	0.959913	0.92543
FBgn0023534	0.00780843	0.00401053	0.00971696	0.00813935	0.0192983	0.0139004	0.927996	0.974393	0.980007	0.894691
FBgn0023535	0.00990806	0.0168844	0.00670942	0.00761422	0.00871929	0.00947782	0.98177	0.977638	0.892867	0.930353
FBgn0023536	0.0684366	0.0588794	0.00945295	0.00964993	0.022121	0.0194869	0.979881	0.996124	0.928116	0.982938
FBgn0023537	1.76503	1.64583	0.00872678	0.00896157	0.0114241	0.0106647	0.98842	0.991656	0.991135	0.992233
FBgn0023540	0.165415	0.196344	0.0123915	0.0141302	0.019707	0.0199464	0.993075	0.999067	0.99156	0.989287
FBgn0023541	0.0249733	0.0213749	0.00949065	0.0100135	0.0298559	0.0216088	0.928958	0.955018	0.985379	0.974877
FBgn0023542	0.724681	0.632496	0.0137532	0.0132502	0.0144784	0.0137116	0.97349	0.990494	0.950831	0.9508
FBgn0023545	0.235334	0.235232	0.00599404	0.00632836	0.00826433	0.00848307	0.985014	0.967031	0.997935	0.981893
FBgn0024177	0.00161199	0.000776777	0.00654825	0.00635918	0.0115369	0.0057967	0.889715	0.415063	0.837464	0.835401
FBgn0024179	0.0177039	0.0127499	0.00591484	0.00567005	0.0189349	0.0162961	0.991583	0.985469	0.96538	0.978662
FBgn0024182	0.0474567	0.0361306	0.00867703	0.00843495	0.0152434	0.0145035	0.939758	0.962077	0.965619	0.983546
FBgn0024183	0.597422	0.587791	0.00760156	0.00764821	0.00997717	0.0101782	0.997428	0.993109	0.988768	0.996156
FBgn0024187	0.0412454	0.0339117	0.00980773	0.00934763	0.0345482	0.0329973	0.853856	0.893409	0.95328	0.934419
FBgn0024191	0.0604809	0.0530105	0.00877519	0.00812839	0.016832	0.0155711	0.982826	0.954708	0.926422	0.893872
FBgn0024194	0.266502	0.235507	0.00962686	0.00998484	0.01884	0.0175894	0.999077	0.998645	0.991664	0.977384
FBgn0024222	0.0324163	0.025656	0.00962829	0.00975453	0.0153752	0.0140468	0.882123	0.913017	0.902315	0.88343
FBgn0024230	0.129996	0.112603	0.0109664	0.0106211	0.0129724	0.0121114	0.957136	0.970579	0.934366	0.905139
FBgn0024236	0.0982567	0.0783676	0.00557356	0.00566046	0.0138763	0.0127411	0.925072	0.967652	0.953465	0.903439
FBgn0024238	0.139369	0.116054	0.0056933	0.00589216	0.0219568	0.021488	0.995813	0.994575	0.995203	0.944032
FBgn0024245	0.0898093	0.0779899	0.00881166	0.00918949	0.020462	0.0190318	0.883921	0.928641	0.929693	0.896893
FBgn0024248	0.06332	0.0506103	0.011668	0.011233	0.0159312	0.0146432	0.888619	0.883912	0.876415	0.855541
FBgn0024250	0.0100681	0.00728399	0.0082589	0.00780798	0.00872961	0.00915112	0.703672	0.733224	0.843124	0.680587
FBgn0024251	0.121933	0.112484	0.00742041	0.0075855	0.0173116	0.0179907	0.889165	0.919436	0.894802	0.826554
FBgn0024273	0.0324035	0.0274815	0.00602357	0.00592899	0.013994	0.0136773	0.926816	0.922912	0.938184	0.962639
FBgn0024277	0.175912	0.152141	0.00765541	0.00773704	0.0197211	0.0200625	0.92361	0.945779	0.912593	0.893583
FBgn0024285	0.378026	0.342569	0.00727004	0.00718423	0.0145504	0.013241	0.998489	0.995468	0.988524	0.974212
FBgn0024291	0.0895509	0.0732765	0.0108908	0.0109106	0.0168637	0.0158243	0.832517	0.883821	0.856571	0.842801
FBgn0024314	0.679051	0.568409	0.0119026	0.0113033	0.0182063	0.0165826	0.991597	0.991933	0.986758	0.977292
FBgn0024315	0.00229761	0.00323857	0.00924743	0.00945168	0.0158066	0.013414	0.780187	0.751844	0.845577	0.937301
FBgn0024320	0.0717342	0.0576258	0.00853362	0.00862204	0.01993	0.0199697	0.988943	0.991378	0.995376	0.984139
FBgn0024321	0.0227106	0.0219254	0.00811795	0.0076458	0.0118528	0.0134257	0.843524	0.807627	0.788901	0.816366
FBgn0024326	0.187528	0.156595	0.0067099	0.00687647	0.0113988	0.0108674	0.979176	0.995484	0.966824	0.935826
FBgn0024329	0.184336	0.172475	0.00972572	0.00987636	0.0202888	0.0195127	0.965108	0.968064	0.926329	0.939013
FBgn0024330	0.16228	0.135011	0.0120008	0.0125584	0.0128373	0.0114465	0.989506	0.98857	0.917897	0.916729
FBgn0024332	0.899155	0.922896	0.013549	0.013306	0.0185344	0.0178722	0.961255	0.959155	0.92723	0.917269
FBgn0024352	1.99105	1.5527	0.00796623	0.00766551	0.0114021	0.0100833	0.9872	0.98989	0.998994	0.99821
FBgn0024360	0.265672	0.266825	0.0102355	0.0105369	0.0182075	0.0180928	0.977631	0.994923	0.923352	0.943128
FBgn0024362	0.212665	0.1816	0.00733644	0.00718879	0.0150513	0.0139413	0.999579	0.997127	0.987721	0.986379
FBgn0024364	0.256506	0.223006	0.0110551	0.0107688	0.0159364	0.0150286	0.981325	0.954035	0.908694	0.940316
FBgn0024365	0.217322	0.214126	0.00617109	0.00665472	0.0152065	0.0148273	0.996813	0.993897	0.995175	0.981161
FBgn0024366	0.00636222	0.0066591	0.00840197	0.00837606	0.0184318	0.0168364	0.948832	0.992341	0.980183	0.985959
FBgn0024371	0.512225	0.451903	0.00912681	0.00912586	0.0122677	0.0119122	0.999547	0.999077	0.982544	0.978315
FBgn0024491	1.02264	1.01407	0.00910925	0.0091614	0.0105479	0.0108061	0.963156	0.973085	0.971601	0.962486
FBgn0024509	1.94972	2.04322	0.00857978	0.00862466	0.0100508	0.00969507	0.957981	0.970233	0.988904	0.982976
FBgn0024510	0.012392	0.0100935	0.00991957	0.00988757	0.0188601	0.020515	0.932888	0.938941	0.914608	0.859655
FBgn0024555	0.120645	0.104154	0.00772828	0.00785993	0.0138072	0.0134221	0.95092	0.966393	0.954013	0.936101
FBgn0024556	1.54039	1.54308	0.00741272	0.00744428	0.00810942	0.00793689	0.963312	0.978852	0.989226	0.985702
FBgn0024558	3.30943	2.72044	0.0092655	0.0088918	0.0136784	0.0116267	0.914501	0.938852	0.942884	0.953362
FBgn0024689	0.299653	0.264913	0.0114935	0.0113972	0.0174751	0.0159118	0.981213	0.985176	0.966688	0.97803
FBgn0024698	0.118334	0.08908	0.0108991	0.0104623	0.0207939	0.0193406	0.954729	0.973461	0.909272	0.869009
FBgn0024728	0.0518495	0.0440746	0.00817368	0.00832587	0.00872487	0.00849888	0.90194	0.941406	0.935738	0.890992
FBgn0024732	0.0686397	0.0632401	0.00653499	0.00665113	0.00938056	0.00978258	0.983755	0.984523	0.957377	0.964741
FBgn0024733	20.8598	20.4807	0.00480751	0.00479976	0.00514481	0.00502806	0.967614	0.872933	0.998182	0.980159
FBgn0024734	0.27125	0.227331	0.00998907	0.00964626	0.0059357	0.00640388	0.963276	0.988174	0.970934	0.900669
FBgn0024754	0.394688	0.41466	0.00675179	0.00696678	0.0102838	0.00979409	0.994336	0.994745	0.996745	0.998348
FBgn0024804	0.450625	0.394788	0.00391521	0.0040688	0.0153985	0.0144296	0.971763	0.964329	0.992431	0.95122
FBgn0024806	0.0701942	0.062098	0.00971497	0.0100161	0.0181929	0.017326	0.977214	0.984163	0.964878	0.932254
FBgn0024807	0.193912	0.188369	0.00975306	0.00979248	0.0127119	0.0131327	0.956628	0.946806	0.960174	0.973424
FBgn0024811	0.207405	0.195325	0.00707564	0.00756947	0.00958586	0.00978099	0.998308	0.98196	0.989378	0.964339
FBgn0024814	2.26307	2.02844	0.00705911	0.00692638	0.0076728	0.00724835	0.967254	0.96566	0.983649	0.998302
FBgn0024833	0.839593	0.711701	0.00869744	0.00869245	0.0137503	0.0122307	0.973648	0.977912	0.982274	0.987894
FBgn0024846	0.314853	0.272181	0.0071034	0.00699248	0.013228	0.0119393	0.996815	0.989399	0.99092	0.978308
FBgn0024889	0.274015	0.230478	0.00867117	0.0087963	0.0148479	0.0137565	0.951063	0.96867	0.931095	0.928811
FBgn0024909	0.0362007	0.0281799	0.0103224	0.0092241	0.0110441	0.0104121	0.875691	0.855868	0.881732	0.772072
FBgn0024920	1.9603	1.99446	0.0102114	0.0104881	0.0122616	0.0120342	0.96296	0.948447	0.963566	0.982356
FBgn0024921	0.044775	0.0434364	0.00585949	0.00598043	0.00804656	0.00903071	0.892231	0.919337	0.982876	0.928264
FBgn0024947	0.788029	0.71423	0.00644133	0.00653409	0.0123229	0.0117009	0.997544	0.997835	0.997075	0.991791
FBgn0024957	0.523973	0.476491	0.00983624	0.00999143	0.0188564	0.0162734	0.99665	0.996712	0.993358	0.99449
FBgn0024958	0.487879	0.369624	0.00778024	0.00759753	0.0166457	0.0132902	0.988476	0.97414	0.989093	0.990181
FBgn0024973	0.18079	0.187794	0.00883323	0.0084164	0.0125465	0.0133134	0.95145	0.940488	0.895772	0.916232
FBgn0024975	0.025358	0.028008	0.0124967	0.0125586	0.0204795	0.0246446	0.919116	0.95022	0.838033	0.810119
FBgn0024983	0.25146	0.275183	0.0101391	0.0102176	0.0139356	0.0148571	0.99128	0.99665	0.982001	0.976432
FBgn0024985	0.107195	0.0916182	0.00793436	0.00783167	0.0110241	0.0107576	0.970384	0.962687	0.968274	0.943349
FBgn0024987	0.187886	0.162698	0.0106412	0.0107392	0.0122372	0.0118515	0.976548	0.967778	0.960916	0.955472
FBgn0024991	0.145798	0.13077	0.0105772	0.0105681	0.0211574	0.0185349	0.906486	0.904361	0.88496	0.912883
FBgn0024992	0.322989	0.348557	0.00937653	0.00974799	0.0174872	0.0167055	0.987212	0.986647	0.976583	0.978649
FBgn0024994	0.269332	0.243541	0.00607065	0.00638848	0.0121451	0.0112166	0.988933	0.968075	0.973501	0.975535
FBgn0025109	0.112716	0.0950448	0.00545662	0.00548629	0.0129676	0.0115575	0.972625	0.976174	0.992951	0.977712
FBgn0025111	0.293788	0.237204	0.00616139	0.00603636	0.00650994	0.00573352	0.988498	0.990947	0.994667	0.995717
FBgn0025117	1.42909	1.23085	0.0070128	0.00696622	0.0117322	0.0107317	0.962671	0.944559	0.993681	0.996385
FBgn0025185	0.0347609	0.0284253	0.0103481	0.0104013	0.014825	0.0124606	0.865431	0.882049	0.885668	0.820121
FBgn0025186	0.0152058	0.0128085	0.0079425	0.00765228	0.0130276	0.0126493	0.852711	0.819072	0.831417	0.75986
FBgn0025335	0.238171	0.268971	0.00809159	0.00857478	0.0148023	0.0152741	0.97278	0.985922	0.925762	0.925943
FBgn0025336	0.578975	0.515762	0.00938333	0.00919555	0.0103262	0.0100823	0.943071	0.933034	0.984009	0.981903
FBgn0025352	1.84831	2.404	0.0112599	0.0116285	0.0140932	0.0161105	0.936942	0.956848	0.917941	0.889276
FBgn0025355	0.0250918	0.018403	0.00799966	0.00803793	0.0130382	0.0116598	0.838388	0.890127	0.861907	0.841855
FBgn0025366	1.63213	1.50715	0.00687624	0.00665015	0.00849947	0.00814382	0.95772	0.974648	0.993099	0.995719
FBgn0025381	0.946455	1.03399	0.00760936	0.00770727	0.010499	0.0105288	0.9959	0.990364	0.974904	0.98299
FBgn0025387	0.0011762	0.0016842	0.00773118	0.00814849	0.0114914	0.0174268	0.873953	0.850079	0.752556	0.769468
FBgn0025388	0.0155438	0.0118274	0.00884919	0.00834933	0.0182689	0.0160076	0.899291	0.859959	0.844196	0.883401
FBgn0025390	0.00941864	0.0109566	0.00790371	0.00802531	0.00917227	0.010432	0.89699	0.799155	0.836845	0.911521
FBgn0025394	0.203904	0.156837	0.00647494	0.00643954	0.0129815	0.0118007	0.993304	0.989483	0.974451	0.960871
FBgn0025455	0.0479671	0.0428181	0.00899103	0.0089779	0.0121397	0.0129629	0.77963	0.812759	0.875388	0.821672
FBgn0025456	0.022286	0.0208265	0.00984144	0.00848717	0.0125307	0.0129307	0.967361	0.898292	0.893812	0.949929
FBgn0025457	1.42299	1.24305	0.00999483	0.0105753	0.014133	0.012969	0.981566	0.952395	0.985598	0.989224
FBgn0025463	1.2492	1.18454	0.01321	0.0128705	0.0172949	0.016556	0.985122	0.989682	0.995149	0.994034
FBgn0025469	0.494996	0.423734	0.00995244	0.00968182	0.0149459	0.0140595	0.959576	0.940546	0.971412	0.982996
FBgn0025519	0.270926	0.24738	0.0110777	0.0109084	0.0149014	0.0140856	0.984885	0.985553	0.998007	0.998206
FBgn0025525	0.0133402	0.0104082	0.0087258	0.00837642	0.0160207	0.0155751	0.795103	0.768552	0.771075	0.7538
FBgn0025549	0.0658748	0.0639341	0.0089662	0.00912262	0.00790601	0.00798935	0.944949	0.941109	0.949945	0.934728
FBgn0025571	0.176523	0.185555	0.00965755	0.00968089	0.0141017	0.0148978	0.919574	0.863794	0.903619	0.92574
FBgn0025574	0.038365	0.0346194	0.00755917	0.00767204	0.00888442	0.00919752	0.903868	0.951372	0.940122	0.932197
FBgn0025582	3.58641	3.19929	0.00749014	0.0074166	0.00911013	0.00837127	0.981088	0.978796	0.994482	0.997255
FBgn0025592	0.354225	0.322717	0.00919081	0.00936677	0.0140398	0.0125371	0.962943	0.977272	0.990465	0.996871
FBgn0025608	0.272384	0.241767	0.00727347	0.00716366	0.0143531	0.0136283	0.998887	0.998749	0.983923	0.971845
FBgn0025615	0.743815	0.633716	0.00632902	0.00639304	0.00975272	0.00947129	0.966559	0.948659	0.989098	0.992784
FBgn0025616	0.0102105	0.00926795	0.0122082	0.0103335	0.0164304	0.0274296	0.952314	0.922245	0.938547	0.939307
FBgn0025621	0.187712	0.15941	0.00823489	0.0082612	0.0201505	0.0167583	0.990864	0.995447	0.96683	0.976427
FBgn0025624	0.254722	0.199258	0.00764682	0.0077309	0.0135374	0.0121969	0.986931	0.991884	0.989864	0.973608
FBgn0025625	0.00184559	0.00102793	0.00746816	0.00587078	0.0201663	0.0143324	0.88508	0.797995	0.719711	0.546532
FBgn0025626	0.307172	0.279953	0.0113695	0.0111927	0.0195351	0.0188372	0.980286	0.973917	0.945318	0.941154
FBgn0025628	0.125565	0.111923	0.00695181	0.00711082	0.0132762	0.0123412	0.998354	0.995125	0.972334	0.966568
FBgn0025630	0.115632	0.122246	0.0127743	0.0137571	0.0304545	0.0320356	0.91168	0.938572	0.896194	0.931887
FBgn0025631	0.00396253	0.00303528	0.00747917	0.00674672	0.018275	0.0155082	0.894866	0.903762	0.910303	0.971484
FBgn0025632	0.00563917	0.00865336	0.00746966	0.00873162	0.0156487	0.0241629	0.846791	0.904254	0.867306	0.899506
FBgn0025633	0.176991	0.161034	0.0102557	0.0103049	0.019023	0.0176265	0.930607	0.939802	0.927874	0.927168
FBgn0025635	0.0486622	0.0404537	0.00644755	0.00638732	0.0135326	0.0128979	0.88701	0.916541	0.925758	0.893893
FBgn0025637	1.44614	1.38494	0.00651551	0.0066321	0.00637325	0.00640307	0.971619	0.944969	0.997181	0.99283
FBgn0025638	1.49324	1.38985	0.0063222	0.00643556	0.0063904	0.00623248	0.966818	0.929765	0.99317	0.997206
FBgn0025639	0.0463066	0.0383266	0.00964902	0.0093829	0.0182433	0.016955	0.85406	0.836911	0.844791	0.848443
FBgn0025641	0.00152247	0.0012984	0.00634427	0.00665661	0.0162907	0.0144382	0.903289	0.964106	0.877174	0.829817
FBgn0025674	0.654154	0.561216	0.00668183	0.00679529	0.0105174	0.00973695	0.986188	0.97426	0.99737	0.993121
FBgn0025678	2.13224	1.91274	0.00474378	0.00468002	0.00776078	0.00782745	0.971924	0.974688	0.994015	0.986657
FBgn0025681	0.0850183	0.0691048	0.00722344	0.00724507	0.0194102	0.0173516	0.941991	0.951462	0.936299	0.917696
FBgn0025682	2.31257	1.96614	0.00679012	0.00669462	0.00891304	0.00884081	0.980144	0.988077	0.999494	0.992573
FBgn0025683	0.814948	0.624873	0.0073164	0.00734498	0.0134309	0.0124101	0.997091	0.997133	0.990284	0.970977
FBgn0025684	0.311992	0.275122	0.00788204	0.00819975	0.0182629	0.0169103	0.998591	0.999087	0.981985	0.959979
FBgn0025687	0.353069	0.284164	0.00726781	0.00707372	0.0295056	0.0273321	0.983027	0.980698	0.997099	0.98376
FBgn0025693	0.169895	0.150167	0.00762902	0.00778702	0.0129048	0.0126097	0.987462	0.992891	0.990706	0.992079
FBgn0025702	0.00622899	0.00758035	0.00632651	0.00672	0.011411	0.0139971	0.795733	0.916678	0.90735	0.953322
FBgn0025712	0.0074611	0.00699678	0.00647169	0.00618766	0.00845497	0.008876	0.961452	0.952258	0.945094	0.830123
FBgn0025720	0.489203	0.495956	0.0132706	0.0130784	0.018814	0.0206742	0.976269	0.980655	0.922928	0.888579
FBgn0025724	1.3163	1.09373	0.00810116	0.00813455	0.0133339	0.0115367	0.971786	0.978969	0.982654	0.987496
FBgn0025725	1.03635	0.836407	0.00977648	0.00964598	0.0198075	0.0168256	0.988464	0.996383	0.995697	0.993932
FBgn0025726	0.0151017	0.0129057	0.00711344	0.00727418	0.0137136	0.0134057	0.972464	0.984466	0.967001	0.94481
FBgn0025739	0.185197	0.169198	0.0104138	0.0100863	0.0198999	0.0180211	0.94609	0.951287	0.944378	0.966433
FBgn0025741	0.0840298	0.0855802	0.00586679	0.00642395	0.0107631	0.0120376	0.987139	0.990236	0.972642	0.921813
FBgn0025742	0.560484	0.555898	0.0107156	0.0107505	0.0150596	0.0139773	0.987778	0.992276	0.995937	0.992936
FBgn0025743	0.154007	0.130511	0.00555928	0.00555307	0.0121045	0.0109958	0.976088	0.9868	0.98143	0.939805
FBgn0025777	0.0663229	0.0604239	0.00663751	0.00684618	0.00844028	0.00881198	0.853265	0.92574	0.957462	0.920372
FBgn0025781	0.0856399	0.0801271	0.0105861	0.010705	0.0158759	0.0157379	0.972098	0.98291	0.902876	0.949697
FBgn0025790	0.151563	0.144003	0.00835999	0.00862205	0.0144597	0.0146343	0.938389	0.940534	0.945577	0.929085
FBgn0025800	0.116029	0.0833945	0.00773025	0.00764324	0.0131493	0.0119848	0.975743	0.975941	0.943209	0.946267
FBgn0025802	0.0588835	0.0471443	0.00824737	0.00832097	0.0176531	0.0165567	0.978311	0.974276	0.963215	0.962375
FBgn0025807	0.165885	0.144573	0.0142676	0.0132176	0.0196555	0.0196593	0.986928	0.990474	0.951675	0.913593
FBgn0025808	0.0708921	0.0508576	0.0109079	0.0102394	0.0139079	0.0129955	0.951927	0.949055	0.908325	0.884058
FBgn0025809	0.0999872	0.0921893	0.0101053	0.0106323	0.0119539	0.0118467	0.9189	0.947888	0.925042	0.919901
FBgn0025815	1.2717	1.1373	0.0114365	0.0112402	0.0175701	0.0165757	0.984737	0.98113	0.96347	0.964008
FBgn0025830	0.0908799	0.0727839	0.0128597	0.0127224	0.0214926	0.0187713	0.929731	0.931679	0.930587	0.8932
FBgn0025836	0.177737	0.140914	0.0100664	0.00989034	0.021378	0.0192458	0.990488	0.990916	0.967873	0.967164
FBgn0025839	0.761517	1.05754	0.00724062	0.00742055	0.0101489	0.0157973	0.943214	0.882661	0.923634	0.925221
FBgn0025864	0.172756	0.139734	0.00708505	0.0068367	0.0174222	0.0152215	0.981833	0.980184	0.972744	0.977867
FBgn0025865	1.02494	0.817267	0.0061818	0.00611334	0.0211849	0.0193095	0.998167	0.998732	0.99173	0.989977
FBgn0025866	0.118442	0.094085	0.00585579	0.00586068	0.0138274	0.0129974	0.973639	0.985401	0.978029	0.962473
FBgn0025874	0.0749898	0.0653439	0.0127718	0.0126782	0.0156755	0.0141932	0.964072	0.938795	0.865986	0.880092
FBgn0025885	5.75595	6.94572	0.0120798	0.0125477	0.0174778	0.0166036	0.965751	0.980922	0.98316	0.983023
FBgn0025936	0.0552236	0.0469953	0.00947901	0.00974793	0.0130346	0.013847	0.910853	0.967884	0.955792	0.925347
FBgn0026015	0.302565	0.285465	0.0089859	0.00895116	0.0146204	0.0139762	0.996773	0.99641	0.961146	0.99172
FBgn0026056	0.0794434	0.068952	0.00987604	0.00969733	0.0165577	0.0159309	0.961802	0.961471	0.943505	0.908218
FBgn0026059	0.0349883	0.0338816	0.00846127	0.00922914	0.0232243	0.0252942	0.950475	0.940463	0.954663	0.912239
FBgn0026060	0.154277	0.144974	0.00617792	0.0067302	0.0158522	0.0148762	0.955308	0.989994	0.971394	0.947058
FBgn0026064	0.00378129	0.0037009	0.00713385	0.00746142	0.0175861	0.0161139	0.870258	0.791763	0.84402	0.790324
FBgn0026076	0.116216	0.0898736	0.0122135	0.0124564	0.00817039	0.00821603	0.940052	0.942617	0.94174	0.909849
FBgn0026079	0.497142	0.405322	0.00923505	0.00903046	0.016817	0.0155639	0.99415	0.996657	0.977332	0.990673
FBgn0026080	0.0861793	0.0663756	0.0100667	0.00958528	0.0132512	0.0121004	0.922071	0.918484	0.907478	0.82047
FBgn0026083	0.139514	0.127196	0.00823487	0.00837825	0.0216925	0.0204956	0.976784	0.977378	0.956674	0.958174
FBgn0026084	2.12444	1.97146	0.00859441	0.00898108	0.00649238	0.00656106	0.978399	0.983715	0.997377	0.98065
FBgn0026086	0.0718865	0.0561813	0.00921694	0.00937051	0.0160633	0.0148605	0.954283	0.969017	0.953138	0.937228
FBgn0026089	0.677301	0.692423	0.00944282	0.0105695	0.0110454	0.0119852	0.973951	0.84583	0.973552	0.974392
FBgn0026090	0.370849	0.524246	0.00725911	0.00849031	0.0112823	0.0151379	0.967255	0.896802	0.978394	0.959719
FBgn0026143	0.403839	0.371421	0.00868398	0.00883093	0.0178873	0.0174191	0.977113	0.981234	0.958921	0.945225
FBgn0026147	0.0949561	0.0723185	0.00802598	0.00789397	0.0170547	0.0158149	0.972874	0.988788	0.947126	0.934614
FBgn0026149	0.255413	0.241989	0.00679252	0.00714746	0.00773987	0.00766821	0.978733	0.98937	0.989087	0.962689
FBgn0026150	0.0646083	0.0558824	0.0063925	0.00668338	0.00961602	0.00872631	0.979058	0.977479	0.995315	0.992826
FBgn0026160	0.00823368	0.00939279	0.00706174	0.00701317	0.00873978	0.0123055	0.565543	0.696393	0.788162	0.80327
FBgn0026176	0.0299824	0.0131348	0.00790107	0.00620275	0.0100502	0.00686738	0.967351	0.914652	0.969954	0.896247
FBgn0026179	0.0171896	0.0146179	0.00957582	0.00977195	0.0194787	0.0186236	0.811368	0.865544	0.878067	0.854099
FBgn0026181	0.0810559	0.0609322	0.00949697	0.00910251	0.0202406	0.0175316	0.978845	0.967337	0.952667	0.981418
FBgn0026189	0.294428	0.256346	0.00683633	0.00697178	0.0143319	0.0144862	0.991837	0.995451	0.977443	0.965173
FBgn0026192	0.26487	0.198647	0.00552193	0.00554519	0.00719614	0.0065312	0.945122	0.946234	0.981297	0.906142
FBgn0026196	2.60344	2.73485	0.0136699	0.0137059	0.014942	0.0158894	0.966652	0.985911	0.912907	0.934543
FBgn0026199	0.0611286	0.0636648	0.00903666	0.00943917	0.00987409	0.0116151	0.979962	0.9979	0.958881	0.927252
FBgn0026207	0.30972	0.260457	0.0100839	0.00999235	0.0148404	0.0136166	0.99304	0.997056	0.979365	0.982836
FBgn0026238	0.211158	0.176856	0.00916688	0.00967925	0.0136031	0.0122968	0.890886	0.959334	0.905878	0.865025
FBgn0026239	0.0136295	0.010812	0.00931178	0.00939695	0.0213787	0.0182776	0.870048	0.791297	0.876899	0.831235
FBgn0026250	1.68688	1.37635	0.00582666	0.00572092	0.00576771	0.00548406	0.940124	0.936401	0.999141	0.984867
FBgn0026252	1.04942	0.809207	0.00786249	0.00766471	0.016861	0.0148813	0.998204	0.996381	0.993247	0.994578
FBgn0026257	0.189757	0.177137	0.00937832	0.00971279	0.0135091	0.0137268	0.987887	0.993548	0.958017	0.960743
FBgn0026259	1.0478	0.86704	0.00819627	0.00791713	0.0145279	0.0137544	0.997751	0.982845	0.978315	0.982988
FBgn0026262	0.0513076	0.0459663	0.00880431	0.00866392	0.00961826	0.0105549	0.978327	0.976122	0.96314	0.949141
FBgn0026263	0.010006	0.0112609	0.00703646	0.00796352	0.00982946	0.0102842	0.853842	0.919597	0.87332	0.836011
FBgn0026309	0.162423	0.12672	0.0125652	0.0120971	0.0198501	0.019433	0.977177	0.98512	0.939121	0.918553
FBgn0026313	0.0712397	0.0568145	0.0057198	0.0057237	0.0158749	0.0147749	0.94357	0.953011	0.953229	0.954355
FBgn0026315	0.0190743	0.0135183	0.00723633	0.00736536	0.0147133	0.0107786	0.988553	0.978723	0.992862	0.992832
FBgn0026317	0.170306	0.148123	0.00666332	0.00650188	0.01702	0.0160039	0.991882	0.990729	0.969172	0.973228
FBgn0026319	0.0158193	0.011189	0.00651255	0.00561536	0.0101978	0.0116604	0.7639	0.724079	0.636121	0.381975
FBgn0026323	0.326264	0.302581	0.0094975	0.00940861	0.017443	0.0171941	0.987426	0.986695	0.965188	0.976573
FBgn0026326	0.232553	0.177988	0.00969476	0.00932096	0.0177465	0.015365	0.982738	0.965884	0.941443	0.940527
FBgn0026361	0.329279	0.291925	0.00861568	0.00867854	0.013959	0.0124862	0.997818	0.994858	0.988433	0.988394
FBgn0026369	0.116675	0.0964913	0.00796823	0.00805338	0.0192483	0.0167143	0.966472	0.975551	0.945845	0.918191
FBgn0026370	0.185827	0.143471	0.0079731	0.00778392	0.015076	0.014066	0.981029	0.980867	0.955164	0.948844
FBgn0026371	0.0929608	0.0754609	0.00842891	0.00866508	0.017217	0.0161738	0.931729	0.984547	0.953437	0.931767
FBgn0026374	0.0358762	0.0354322	0.00879105	0.00898342	0.0153943	0.0158461	0.970591	0.973594	0.955962	0.916137
FBgn0026375	0.0310892	0.0266579	0.00739797	0.00758398	0.0160567	0.0157606	0.929909	0.945137	0.951255	0.925566
FBgn0026376	0.00118188	0.00127633	0.00843093	0.0079399	0.0143277	0.0168478	0.806445	0.955516	0.673729	0.937894
FBgn0026378	0.249068	0.2047	0.0081236	0.00827369	0.0146386	0.0129228	0.997434	0.997317	0.993903	0.975846
FBgn0026379	0.0215185	0.0165028	0.0111043	0.0112163	0.00868206	0.00819945	0.805529	0.776866	0.898109	0.819731
FBgn0026380	5.02011	3.92222	0.00849049	0.00868587	0.00909128	0.00806652	0.944091	0.923643	0.945516	0.988725
FBgn0026393	0.0863424	0.0810095	0.00926535	0.00984519	0.0166841	0.0179013	0.962182	0.980752	0.967687	0.930375
FBgn0026401	0.0963135	0.104956	0.00785181	0.00827243	0.00832589	0.0102173	0.978965	0.985816	0.968608	0.92239
FBgn0026404	0.0469482	0.0404697	0.00776222	0.00770636	0.0131632	0.0131691	0.875733	0.93326	0.839778	0.846989
FBgn0026409	3.68293	2.73727	0.00539225	0.0052576	0.00753509	0.00644508	0.970253	0.959435	0.985933	0.995009
FBgn0026417	0.237095	0.223115	0.00934518	0.0103492	0.0123101	0.0123421	0.988359	0.959675	0.994165	0.991157
FBgn0026418	1.03284	0.764598	0.00787893	0.00759482	0.0164847	0.0144424	0.995566	0.982307	0.967968	0.978662
FBgn0026427	0.0624731	0.0546707	0.00914197	0.00910626	0.0157437	0.016112	0.859549	0.843248	0.859924	0.808807
FBgn0026428	0.0611646	0.0655307	0.0103227	0.0103881	0.0200156	0.0188282	0.968646	0.952533	0.909553	0.939737
FBgn0026430	0.358423	0.286552	0.00887891	0.00870667	0.0137002	0.0120118	0.996654	0.993788	0.986071	0.980981
FBgn0026431	0.0958089	0.081331	0.0100163	0.0102464	0.0134768	0.0123041	0.996631	0.993114	0.967895	0.961811
FBgn0026432	0.0332006	0.0280765	0.00836567	0.00884871	0.0181875	0.0163862	0.907831	0.971751	0.939176	0.925144
FBgn0026433	0.105821	0.0858086	0.0133101	0.012697	0.0205341	0.0180827	0.954429	0.962991	0.925819	0.916401
FBgn0026441	0.0826809	0.0711079	0.00910064	0.00893767	0.016057	0.015462	0.962227	0.925002	0.908127	0.94609
FBgn0026479	0.408662	0.367613	0.00875131	0.00864714	0.0162863	0.0147349	0.994724	0.991148	0.979067	0.99384
FBgn0026533	0.552931	0.445053	0.00897678	0.00887597	0.00889496	0.00861068	0.995628	0.989441	0.967235	0.969168
FBgn0026562	2.07408	3.35872	0.00535555	0.00568947	0.00496076	0.00658721	0.960344	0.985178	0.986503	0.985652
FBgn0026566	1.22592	1.31119	0.00892356	0.00901972	0.013524	0.01355	0.967059	0.973335	0.996255	0.995001
FBgn0026570	0.373942	0.255321	0.0108935	0.0108357	0.0164029	0.0149686	0.979413	0.995507	0.973561	0.861606
FBgn0026573	0.0400428	0.0371466	0.00919998	0.00938424	0.0141934	0.0139605	0.822936	0.830194	0.859233	0.837911
FBgn0026575	0.0656333	0.0572966	0.00924177	0.00890347	0.0174024	0.0174169	0.82314	0.811181	0.793145	0.780674
FBgn0026576	0.533555	0.496275	0.010635	0.0107795	0.0165556	0.0165106	0.982713	0.986187	0.932197	0.94578
FBgn0026577	0.0450284	0.0369133	0.00999697	0.00980713	0.0170159	0.0171567	0.939944	0.901555	0.883036	0.873984
FBgn0026592	0.0208373	0.022054	0.00582946	0.00622657	0.00989778	0.011435	0.989128	0.944122	0.972735	0.963715
FBgn0026593	0.023923	0.0219575	0.00679248	0.00691266	0.017414	0.0158253	0.886845	0.948234	0.844699	0.806356
FBgn0026597	0.108798	0.0998924	0.0101679	0.0100863	0.017854	0.0168742	0.965997	0.964874	0.943881	0.919493
FBgn0026598	0.0426495	0.0379696	0.00803526	0.00786918	0.0169307	0.015496	0.940534	0.961618	0.898495	0.8966
FBgn0026602	0.031861	0.038602	0.00923292	0.00970745	0.0150775	0.0174666	0.914577	0.956258	0.907169	0.910333
FBgn0026616	0.0153981	0.00940366	0.0089595	0.00854747	0.0215312	0.0182865	0.957602	0.978279	0.950837	0.917059
FBgn0026619	0.448465	0.426723	0.00838978	0.00875912	0.0132496	0.0129587	0.996738	0.996638	0.983522	0.951591
FBgn0026620	0.798466	0.698531	0.00881808	0.00889975	0.0100508	0.00955314	0.986761	0.987443	0.961198	0.963106
FBgn0026630	0.321452	0.243808	0.0064021	0.00652543	0.0125413	0.0117125	0.968862	0.987194	0.970578	0.898988
FBgn0026634	0.221849	0.190494	0.00880969	0.00872624	0.0141065	0.0136441	0.990918	0.99825	0.976863	0.953339
FBgn0026679	0.317715	0.302294	0.00963058	0.00972441	0.018332	0.0171224	0.996837	0.995189	0.985546	0.990766
FBgn0026702	0.0921201	0.0850259	0.0111145	0.0103489	0.0154695	0.0165131	0.887432	0.876931	0.764721	0.742279
FBgn0026713	0.52527	0.504003	0.00814311	0.00807978	0.0133113	0.012557	0.984177	0.98798	0.99467	0.994284
FBgn0026718	0.130154	0.0958246	0.005399	0.00505431	0.00824288	0.00739177	0.966942	0.937767	0.991945	0.9658
FBgn0026721	0.0109098	0.0118802	0.00679778	0.00710193	0.0125371	0.0113941	0.988498	0.977369	0.985811	0.980434
FBgn0026722	0.0713437	0.0541139	0.00784964	0.00757706	0.0187149	0.0159325	0.987351	0.98649	0.954957	0.944553
FBgn0026751	0.2085	0.197954	0.00911173	0.00904997	0.0134613	0.0137245	0.944969	0.96273	0.910249	0.929048
FBgn0026753	1.19618	1.34912	0.00621441	0.00636162	0.0058747	0.00631154	0.966449	0.976105	0.992812	0.994958
FBgn0026761	0.608263	0.529711	0.0108003	0.0105763	0.0122949	0.0118674	0.978867	0.984356	0.992731	0.990311
FBgn0026777	0.554505	0.413206	0.00967161	0.00974538	0.0128415	0.011818	0.988657	0.998144	0.956746	0.918486
FBgn0026787	0.168733	0.142928	0.00653337	0.00671113	0.0106297	0.0107021	0.980057	0.991338	0.986051	0.940116
FBgn0026869	0.042985	0.0340842	0.0109412	0.0108193	0.0161883	0.0152798	0.859289	0.87821	0.896014	0.849958
FBgn0026872	0.0155768	0.0141349	0.00811517	0.00965848	0.0105506	0.00986055	0.976715	0.990849	0.926525	0.691371
FBgn0026876	0.188398	0.171094	0.0116281	0.0117437	0.023147	0.0225606	0.894323	0.914993	0.916334	0.891492
FBgn0027054	0.501686	0.492688	0.0120797	0.0116982	0.0161571	0.0169544	0.985534	0.989896	0.979698	0.995287
FBgn0027055	0.605843	0.503738	0.0100128	0.00997481	0.0116867	0.0107278	0.994085	0.994236	0.992257	0.992722
FBgn0027057	0.693565	0.544553	0.0117109	0.0113358	0.0169867	0.0149692	0.98707	0.988934	0.987155	0.981163
FBgn0027066	0.856711	0.658794	0.0055095	0.00559723	0.00770788	0.00695736	0.965261	0.934511	0.994921	0.957347
FBgn0027073	0.818787	0.66052	0.00774635	0.00775301	0.0153472	0.0146764	0.992894	0.988621	0.9892	0.985715
FBgn0027079	0.415656	0.327332	0.00870817	0.00853113	0.016894	0.0146344	0.994872	0.992203	0.979701	0.988191
FBgn0027080	0.816797	0.755036	0.00751485	0.00749758	0.0108796	0.0101888	0.971173	0.971544	0.996862	0.991742
FBgn0027082	0.15548	0.113519	0.0101611	0.0098059	0.0172156	0.0132251	0.993015	0.996668	0.991226	0.97668
FBgn0027083	0.105422	0.101478	0.00668731	0.0069382	0.0128518	0.0118321	0.992325	0.983875	0.995681	0.998013
FBgn0027084	2.29342	2.17764	0.0100765	0.00999871	0.0130664	0.0124128	0.98242	0.988833	0.988848	0.9962
FBgn0027085	0.24192	0.210304	0.00885674	0.00875715	0.0186557	0.0174082	0.997995	0.997008	0.986692	0.989021
FBgn0027086	0.628986	0.469156	0.008295	0.00815072	0.0157852	0.0134884	0.982078	0.971667	0.992186	0.990983
FBgn0027087	1.0432	1.13596	0.00779233	0.0081593	0.0115893	0.0114827	0.985525	0.992583	0.995828	0.998673
FBgn0027088	1.01252	0.895728	0.0099706	0.0098248	0.0161143	0.0148752	0.991	0.995017	0.979235	0.980174
FBgn0027090	0.860015	0.677175	0.0087733	0.00832289	0.0136021	0.0123982	0.989737	0.995822	0.997293	0.999653
FBgn0027091	0.421336	0.406067	0.00921324	0.00961797	0.0141488	0.013016	0.993608	0.995478	0.98311	0.995218
FBgn0027093	0.545645	0.431473	0.0100903	0.0101617	0.0142176	0.013013	0.982779	0.981991	0.99079	0.989623
FBgn0027094	0.974004	0.853897	0.00767028	0.00764668	0.0120928	0.0108512	0.983244	0.991957	0.996672	0.997084
FBgn0027101	0.0185385	0.015892	0.00976028	0.00970608	0.0130093	0.0130081	0.806441	0.850245	0.914909	0.840311
FBgn0027108	0.0101164	0.00757938	0.00552885	0.00531503	0.00828204	0.00860165	0.936818	0.952796	0.978526	0.892674
FBgn0027111	0.0054481	0.00594712	0.00531499	0.00601954	0.00790869	0.00906452	0.936554	0.864002	0.987059	0.985341
FBgn0027279	0.146362	0.124985	0.00818212	0.00823426	0.0161493	0.015412	0.998189	0.994539	0.995999	0.991628
FBgn0027280	0.238118	0.211486	0.0059237	0.00588277	0.00970262	0.00950837	0.99098	0.993881	0.991562	0.985954
FBgn0027287	0.161402	0.149364	0.00665808	0.00661374	0.0161913	0.0151993	0.914694	0.879797	0.936783	0.927171
FBgn0027291	0.711626	0.548514	0.00597147	0.00584096	0.00833032	0.00756628	0.971593	0.970418	0.995969	0.992044
FBgn0027296	0.0512912	0.0421667	0.00626633	0.00642423	0.0139551	0.0127572	0.981818	0.989685	0.960739	0.93289
FBgn0027329	3.93352	3.21219	0.00651139	0.00618587	0.010907	0.00959668	0.996797	0.996189	0.996782	0.99827
FBgn0027330	0.526278	0.436122	0.0108674	0.0104555	0.0153455	0.0143693	0.977072	0.986726	0.94933	0.963476
FBgn0027335	0.537928	0.527107	0.00700322	0.00720786	0.0123903	0.0120938	0.968816	0.963021	0.941096	0.949761
FBgn0027338	1.04554	0.809423	0.00734165	0.00713407	0.0115099	0.010374	0.99694	0.99824	0.971716	0.962713
FBgn0027339	0.0874809	0.0871863	0.00740967	0.00769155	0.0175607	0.0187648	0.884716	0.879139	0.93811	0.922284
FBgn0027342	0.0823785	0.0652596	0.00800535	0.00773678	0.01754	0.015301	0.914991	0.946158	0.920109	0.91466
FBgn0027348	0.0249871	0.0200742	0.00707957	0.00674383	0.0120361	0.0117078	0.986817	0.978086	0.960459	0.952848
FBgn0027356	0.0406661	0.0324516	0.00646017	0.00660958	0.00906335	0.00802866	0.986163	0.990538	0.981305	0.960935
FBgn0027359	2.68533	3.19925	0.00823923	0.00901123	0.0155007	0.016675	0.921578	0.862206	0.905844	0.919327
FBgn0027363	0.216261	0.190375	0.00811625	0.00812175	0.0139931	0.0130601	0.984453	0.955505	0.936768	0.923988
FBgn0027375	0.0834645	0.0836505	0.0098788	0.0102349	0.0137741	0.0141884	0.990747	0.985788	0.953105	0.975113
FBgn0027376	0.000381037	0.00063077	0.00577466	0.00696382	0.0128684	0.0181838	0.838603	0.842143	0.630166	0.918363
FBgn0027453	0.143691	0.131252	0.00588148	0.0063218	0.0123575	0.0117688	0.983087	0.980653	0.973323	0.928249
FBgn0027490	0.0236547	0.0150009	0.0104278	0.00945095	0.0202978	0.0164293	0.886915	0.797314	0.785196	0.701972
FBgn0027492	0.198082	0.155252	0.0101249	0.00977549	0.0129536	0.0124679	0.9798	0.987601	0.935762	0.9214
FBgn0027493	2.10245	2.03251	0.00658313	0.00679791	0.0124874	0.0115619	0.996718	0.989345	0.993658	0.993136
FBgn0027495	0.205383	0.148202	0.00811848	0.00777848	0.0130359	0.0110391	0.963199	0.975403	0.928731	0.896978
FBgn0027497	0.292475	0.304868	0.0100944	0.0100084	0.0152205	0.0151284	0.996686	0.993479	0.973843	0.972999
FBgn0027498	0.152751	0.129895	0.0112166	0.0112381	0.0190555	0.0181892	0.932752	0.964013	0.943726	0.903637
FBgn0027499	0.0243801	0.0190758	0.00851247	0.00816991	0.0125049	0.0122895	0.897839	0.845683	0.751381	0.795997
FBgn0027500	0.216742	0.179461	0.0089043	0.0086634	0.0249675	0.021737	0.918031	0.930401	0.919594	0.924033
FBgn0027503	0.0985009	0.0798083	0.00886365	0.00865284	0.0212795	0.0194335	0.930979	0.922005	0.922153	0.903141
FBgn0027504	0.0982806	0.0869726	0.00852568	0.00862122	0.0208611	0.0202796	0.914164	0.91744	0.880064	0.865032
FBgn0027505	0.041315	0.0310897	0.0113445	0.0107783	0.0195555	0.0189216	0.942166	0.950411	0.89197	0.85566
FBgn0027506	0.074049	0.0561471	0.0109218	0.010322	0.0169576	0.0163059	0.878927	0.891838	0.902477	0.845478
FBgn0027507	0.190693	0.132934	0.00864792	0.00873299	0.0101727	0.00909682	0.964279	0.988025	0.960103	0.935013
FBgn0027508	0.0262985	0.0199522	0.0111492	0.0103422	0.0247891	0.0205144	0.863581	0.799246	0.75504	0.79457
FBgn0027509	0.172724	0.124036	0.00929171	0.00885944	0.0182522	0.014368	0.993434	0.994453	0.989532	0.990408
FBgn0027512	0.0705273	0.061017	0.00858504	0.00869889	0.0225045	0.0197007	0.945931	0.964906	0.938664	0.923635
FBgn0027514	0.0365126	0.0357296	0.0102871	0.0101093	0.014607	0.0150232	0.869473	0.857244	0.764783	0.786977
FBgn0027515	0.0701687	0.0539562	0.00987585	0.00942852	0.0150914	0.0134349	0.971573	0.952872	0.956155	0.929261
FBgn0027518	0.0291099	0.025533	0.00958651	0.00894635	0.016089	0.0173523	0.816337	0.89657	0.887999	0.830589
FBgn0027525	0.754215	0.72394	0.00721357	0.00708816	0.0101421	0.00948258	0.99313	0.993658	0.989329	0.997396
FBgn0027528	0.000830947	0.000971994	0.00698834	0.00842468	0.0138049	0.016336	0.95978	0.970772	0.883044	0.884641
FBgn0027529	0.263521	0.212	0.0107926	0.0106107	0.021009	0.0205781	0.960004	0.954712	0.915582	0.902236
FBgn0027532	0.147863	0.127376	0.00966533	0.00963374	0.0208105	0.0203986	0.921922	0.919902	0.911674	0.902041
FBgn0027535	0.215085	0.174787	0.007115	0.00723162	0.018706	0.0180802	0.995919	0.999762	0.981459	0.960148
FBgn0027537	0.767536	0.621639	0.00908192	0.00915383	0.0190769	0.016453	0.99692	0.991716	0.987771	0.985686
FBgn0027538	0.0514535	0.0366905	0.00796023	0.00764679	0.0124569	0.0109436	0.909279	0.913178	0.929729	0.830549
FBgn0027539	0.0357209	0.0309928	0.00743542	0.00762213	0.0195256	0.0205424	0.827659	0.851209	0.847422	0.802684
FBgn0027548	0.254195	0.204398	0.00831779	0.00830217	0.0182302	0.0162945	0.975456	0.992303	0.958741	0.96321
FBgn0027549	0.269957	0.242424	0.00876476	0.00877391	0.0119279	0.0109634	0.993268	0.995872	0.988	0.998702
FBgn0027550	0.0441526	0.04866	0.00572559	0.00579812	0.00693914	0.00716067	0.989501	0.982157	0.988174	0.989384
FBgn0027553	0.219326	0.218871	0.0118272	0.0120569	0.0181631	0.0185174	0.960151	0.954347	0.894974	0.923315
FBgn0027554	0.260776	0.26342	0.00950818	0.00966228	0.0132207	0.0129054	0.980397	0.99453	0.996115	0.990938
FBgn0027556	0.0363228	0.0280551	0.00832741	0.00805066	0.0104481	0.011144	0.994055	0.98726	0.989344	0.904902
FBgn0027558	0.112833	0.0971132	0.00830853	0.00817386	0.0202919	0.0192725	0.98099	0.989313	0.950109	0.953583
FBgn0027561	0.111941	0.118761	0.00711612	0.00745016	0.0142808	0.0145685	0.87728	0.884721	0.862556	0.83344
FBgn0027564	0.32607	0.351129	0.00820659	0.00877487	0.0135961	0.0137955	0.993785	0.995796	0.995596	0.996477
FBgn0027567	0.70803	0.600736	0.00955967	0.00909187	0.023665	0.0210501	0.989057	0.997636	0.99512	0.998834
FBgn0027568	0.181325	0.161571	0.01004	0.00986856	0.0171413	0.0159398	0.989045	0.994144	0.95494	0.965959
FBgn0027569	0.3296	0.315753	0.00901834	0.00908124	0.0132079	0.0132066	0.974967	0.981694	0.969572	0.956806
FBgn0027570	0.000525495	0.000882987	0.00532318	0.0069872	0.0125733	0.012476	0.805773	0.7741	0.851722	0.926752
FBgn0027571	1.19851	0.968881	0.00902979	0.00889265	0.0265984	0.0236125	0.994127	0.983491	0.980032	0.978807
FBgn0027572	0.615181	0.539778	0.0116353	0.0119627	0.0191567	0.0172969	0.991256	0.993101	0.968714	0.965169
FBgn0027574	0.0542104	0.0421541	0.011236	0.0117241	0.0177464	0.0154491	0.888276	0.892313	0.891608	0.784765
FBgn0027575	0.014223	0.0146827	0.00565058	0.00563006	0.0141677	0.0133636	0.883718	0.831819	0.904275	0.94057
FBgn0027578	0.00457507	0.00535066	0.00742342	0.00763166	0.013206	0.0157965	0.96472	0.991218	0.884475	0.95624
FBgn0027579	0.127177	0.104435	0.00910418	0.00896661	0.019743	0.0184115	0.921935	0.958278	0.898269	0.824838
FBgn0027580	0.00995447	0.0101875	0.00629375	0.00655469	0.0160675	0.0155661	0.995557	0.965427	0.965319	0.97429
FBgn0027581	0.0522369	0.0567061	0.0119662	0.0124304	0.0186885	0.0194748	0.900672	0.895854	0.798179	0.849949
FBgn0027582	0.172093	0.133461	0.00518296	0.00518046	0.0127808	0.0117831	0.977932	0.977031	0.995256	0.987905
FBgn0027583	0.18586	0.208512	0.00949169	0.0113394	0.019442	0.0196315	0.992526	0.95215	0.990939	0.994418
FBgn0027587	0.0880807	0.0857015	0.0105592	0.0106037	0.0159362	0.0163769	0.963346	0.984358	0.956154	0.955518
FBgn0027588	0.73121	0.580876	0.00554895	0.00538751	0.0112121	0.0101494	0.985064	0.994733	0.996925	0.988383
FBgn0027590	0.666931	0.59064	0.00600391	0.0060109	0.00494197	0.00466369	0.963689	0.975687	0.987669	0.997682
FBgn0027592	0.379342	0.315456	0.00842735	0.00819149	0.0151687	0.0141553	0.998726	0.996347	0.991025	0.99522
FBgn0027594	0.0988992	0.0819383	0.00597996	0.00602903	0.012775	0.012389	0.989568	0.99483	0.987867	0.969442
FBgn0027596	0.24177	0.241519	0.00913742	0.00945486	0.0212803	0.020356	0.951735	0.95472	0.928158	0.927157
FBgn0027597	0.280946	0.263907	0.0110626	0.0108713	0.0170696	0.0163281	0.996542	0.99227	0.992728	0.983521
FBgn0027598	0.759396	0.676339	0.0101831	0.0102372	0.0172506	0.016524	0.965426	0.974611	0.961091	0.96386
FBgn0027599	0.312966	0.209544	0.0150287	0.0134106	0.024521	0.0201328	0.98984	0.959469	0.994135	0.944045
FBgn0027601	0.23544	0.235176	0.0106368	0.0109252	0.0172361	0.0162316	0.955294	0.965154	0.948027	0.95419
FBgn0027602	0.219736	0.204819	0.00990306	0.00972553	0.0164828	0.0154183	0.976134	0.971243	0.931942	0.967614
FBgn0027603	0.144333	0.116888	0.0105151	0.0103671	0.0155866	0.0145105	0.987724	0.985242	0.968659	0.978419
FBgn0027605	0.547204	0.49901	0.0074235	0.00752537	0.0107709	0.0105338	0.99818	0.994191	0.992461	0.977946
FBgn0027607	0.427449	0.358672	0.0069471	0.00684974	0.0106362	0.00960536	0.971721	0.977502	0.998069	0.998118
FBgn0027609	0.071344	0.0715828	0.0103426	0.0107739	0.0126113	0.0119018	0.95025	0.971948	0.921672	0.923184
FBgn0027610	0.652583	0.544812	0.00705766	0.00709126	0.0110852	0.0104592	0.992328	0.991113	0.995786	0.977158
FBgn0027611	0.00418565	0.00258185	0.00552884	0.00486142	0.00966306	0.00754338	0.970452	0.922498	0.988127	0.922435
FBgn0027615	0.437573	0.406681	0.00940377	0.00948557	0.0142481	0.0132728	0.993237	0.996875	0.975624	0.984687
FBgn0027616	0.295356	0.332194	0.0108812	0.0112985	0.0152387	0.0154456	0.937543	0.94296	0.90856	0.8962
FBgn0027617	0.0782298	0.0706695	0.0110505	0.0107924	0.0163276	0.0147178	0.95352	0.940439	0.831177	0.868154
FBgn0027619	1.49739	1.13583	0.00810806	0.00796467	0.00959985	0.00856848	0.979821	0.948506	0.999694	0.990475
FBgn0027620	0.0186544	0.0141051	0.00907961	0.00867719	0.0229557	0.0211004	0.86935	0.904565	0.929399	0.902172
FBgn0027621	0.145484	0.131955	0.00649199	0.00656182	0.010627	0.00982582	0.993837	0.976429	0.963882	0.967142
FBgn0027654	0.00457864	0.00294188	0.00546539	0.00468036	0.00784981	0.00572953	0.930011	0.775779	0.966317	0.74546
FBgn0027655	0.0284964	0.0239183	0.00721951	0.00710045	0.0173128	0.0148125	0.990827	0.992883	0.998109	0.990125
FBgn0027657	0.364755	0.356113	0.0080431	0.00837101	0.00926252	0.0096791	0.965229	0.952738	0.997511	0.998511
FBgn0027660	0.0141503	0.0114818	0.00688779	0.00658687	0.0181957	0.0174515	0.910242	0.935215	0.968289	0.951299
FBgn0027779	0.62312	0.513332	0.00535298	0.00536966	0.00855131	0.00788648	0.981692	0.978093	0.995853	0.982393
FBgn0027780	0.0738662	0.0603246	0.0106181	0.0103164	0.0172514	0.0151707	0.994092	0.985702	0.979415	0.99293
FBgn0027783	0.379755	0.298537	0.0119854	0.0113011	0.0284436	0.0252817	0.979797	0.978684	0.95234	0.974981
FBgn0027786	0.77567	0.668389	0.00670117	0.0068659	0.0111209	0.0103711	0.99036	0.963594	0.991863	0.995616
FBgn0027791	0.141726	0.152329	0.00648713	0.0066822	0.0113409	0.0118369	0.931394	0.903604	0.953017	0.994228
FBgn0027794	0.201818	0.23467	0.0101645	0.0104436	0.0151808	0.0143116	0.989847	0.989686	0.984454	0.991698
FBgn0027835	1.0267	0.730486	0.00563577	0.00543046	0.0115373	0.0098746	0.984584	0.975416	0.993284	0.984925
FBgn0027865	0.0859778	0.0678829	0.00678913	0.00678341	0.00817895	0.00848777	0.92914	0.971639	0.968291	0.888486
FBgn0027866	0.391058	0.346995	0.009474	0.00905503	0.0165136	0.0160303	0.989458	0.969298	0.970057	0.981504
FBgn0027868	0.780863	0.719135	0.0102294	0.0102861	0.0146913	0.0133898	0.982841	0.990539	0.986109	0.991668
FBgn0027872	0.136145	0.123222	0.0110294	0.01271	0.0129434	0.013628	0.979378	0.981454	0.961586	0.915125
FBgn0027873	0.210701	0.168782	0.0115774	0.0109029	0.0180542	0.0160834	0.985977	0.986202	0.965637	0.958801
FBgn0027885	0.249865	0.245163	0.00773683	0.00803619	0.0111217	0.0107524	0.971942	0.973449	0.995053	0.985609
FBgn0027889	1.08801	1.0934	0.0120068	0.0120038	0.0194839	0.0190937	0.964854	0.977329	0.991803	0.965422
FBgn0027929	0.02397	0.0226299	0.0115121	0.0141736	0.0145865	0.0144493	0.933512	0.96487	0.918769	0.910483
FBgn0027930	0.314947	0.252243	0.00606907	0.00596248	0.00994565	0.00961861	0.971175	0.975324	0.995136	0.990403
FBgn0027932	1.7448	1.56754	0.00714571	0.00692923	0.00832021	0.00894553	0.990188	0.988468	0.990233	0.990623
FBgn0027948	0.239573	0.194482	0.00691128	0.00679072	0.0139626	0.0126259	0.989877	0.988641	0.997076	0.997097
FBgn0027951	0.0967633	0.0770197	0.00732098	0.00745394	0.0146711	0.01389	0.892018	0.933234	0.943008	0.891306
FBgn0028292	0.1598	0.150499	0.00797025	0.00834935	0.0127304	0.0124161	0.987801	0.991013	0.967948	0.952977
FBgn0028325	1.58082	1.34186	0.00830033	0.0081143	0.00931047	0.00854278	0.986898	0.994952	0.998746	0.996333
FBgn0028327	2.31332	1.84803	0.00570275	0.00548519	0.00894137	0.00805861	0.982853	0.987326	0.995636	0.993907
FBgn0028331	0.101858	0.0640161	0.00644909	0.00594353	0.0100406	0.0088111	0.983819	0.977787	0.983549	0.989652
FBgn0028336	1.1913	1.09051	0.0069208	0.00689165	0.00962612	0.0088053	0.975982	0.977028	0.98642	0.991111
FBgn0028341	0.110042	0.0881986	0.0106683	0.0106019	0.0208794	0.0176992	0.941917	0.95029	0.954218	0.951316
FBgn0028342	2.74304	3.16614	0.00608203	0.00625852	0.00458981	0.0046919	0.976484	0.985818	0.992736	0.999602
FBgn0028343	0.259406	0.271774	0.0103347	0.0104448	0.0173721	0.0173058	0.915194	0.922611	0.902172	0.899034
FBgn0028360	0.0870753	0.0717718	0.0101061	0.00964292	0.0155511	0.0145707	0.932296	0.908391	0.887142	0.872671
FBgn0028369	0.00314749	0.00332954	0.00651726	0.00604197	0.0105507	0.0130703	0.837329	0.912854	0.884268	0.896348
FBgn0028372	0.0682585	0.0567297	0.0124914	0.0125067	0.0273997	0.0284886	0.867094	0.905769	0.901311	0.845726
FBgn0028375	0.0849227	0.068113	0.00562612	0.00581067	0.0109169	0.0104962	0.963255	0.973722	0.978534	0.907432
FBgn0028380	0.150527	0.116247	0.00649046	0.00655813	0.00959863	0.00866197	0.987313	0.977611	0.985175	0.94965
FBgn0028387	0.0460685	0.0344105	0.0117538	0.0115346	0.0180122	0.0173082	0.931778	0.912623	0.893539	0.817834
FBgn0028394	0.0294748	0.030031	0.0105237	0.0100821	0.015502	0.0171137	0.903845	0.963652	0.814126	0.934271
FBgn0028397	0.00781121	0.00685733	0.00791723	0.00796145	0.0106366	0.0106982	0.863793	0.953071	0.959231	0.898693
FBgn0028399	0.483129	0.495886	0.00677381	0.00713351	0.00967429	0.0105434	0.988513	0.987685	0.996825	0.978185
FBgn0028406	0.024363	0.0171036	0.0101704	0.0102371	0.014096	0.0136589	0.797589	0.782334	0.868859	0.763054
FBgn0028408	0.000956519	0.00185256	0.00757599	0.0104822	0.0141091	0.0139785	0.791062	0.93369	0.974797	0.892976
FBgn0028421	0.0244638	0.0236039	0.00812085	0.00824484	0.0196317	0.019195	0.835047	0.893324	0.841782	0.841398
FBgn0028424	0.0656954	0.0827542	0.0091395	0.00940152	0.00964693	0.0114277	0.906448	0.947554	0.832322	0.744647
FBgn0028425	0.590754	0.589173	0.00647611	0.00695628	0.0121483	0.0120373	0.986049	0.983479	0.993865	0.982862
FBgn0028426	0.102971	0.0787317	0.00879369	0.00875849	0.0160016	0.014717	0.924476	0.954532	0.89418	0.875694
FBgn0028427	0.380614	0.380673	0.00809067	0.00840764	0.0131571	0.0128593	0.993914	0.996977	0.988336	0.983946
FBgn0028429	0.321196	0.280929	0.00905582	0.00935144	0.0125337	0.0116752	0.998813	0.993657	0.991169	0.986523
FBgn0028467	0.307013	0.255478	0.0107996	0.0109678	0.0180078	0.0159824	0.995945	0.998189	0.987763	0.98007
FBgn0028468	0.646645	0.683571	0.00794851	0.00840186	0.0121879	0.0123745	0.962959	0.956607	0.979707	0.983488
FBgn0028471	0.0912665	0.0842867	0.00795521	0.00801331	0.0154714	0.0151369	0.943626	0.96057	0.878199	0.896384
FBgn0028473	3.08655	3.16972	0.00762267	0.00754792	0.00990378	0.00921937	0.969958	0.979687	0.998521	0.98773
FBgn0028474	0.191297	0.169301	0.0121797	0.0117841	0.0184334	0.0180565	0.950098	0.941896	0.924843	0.93386
FBgn0028475	0.252941	0.220746	0.00925857	0.00923417	0.0171651	0.0163505	0.994079	0.992576	0.987408	0.988724
FBgn0028476	0.0276438	0.0229214	0.00724302	0.00714382	0.017341	0.0176378	0.792106	0.838931	0.899148	0.820647
FBgn0028479	0.718681	0.638333	0.00837935	0.00835196	0.0114223	0.0107234	0.975477	0.984413	0.987584	0.990954
FBgn0028480	0.285233	0.234356	0.00591035	0.00573137	0.0134423	0.0120273	0.985088	0.987664	0.989805	0.978869
FBgn0028484	0.111013	0.103211	0.00845735	0.00876823	0.0183987	0.0166303	0.951981	0.943412	0.923233	0.927571
FBgn0028487	0.0669393	0.0609631	0.00910326	0.00915998	0.0142484	0.0131263	0.996747	0.992414	0.984335	0.985964
FBgn0028490	0.876848	0.767809	0.00546532	0.00530763	0.00973826	0.00911699	0.992968	0.989041	0.994213	0.993811
FBgn0028491	0.0104556	0.00691612	0.00665718	0.00640309	0.00994545	0.00819503	0.966304	0.940336	0.936688	0.944829
FBgn0028494	0.0572613	0.0553346	0.0081428	0.00812347	0.0141557	0.0149993	0.857836	0.896942	0.841222	0.847735
FBgn0028497	0.161375	0.157909	0.00889563	0.00914572	0.0139305	0.0137936	0.99244	0.986521	0.955827	0.973494
FBgn0028499	0.167566	0.16909	0.0102268	0.0104548	0.0210256	0.0193564	0.994467	0.989361	0.986453	0.97959
FBgn0028500	0.248445	0.210362	0.00893934	0.00877063	0.0185363	0.0163438	0.999251	0.993979	0.984323	0.991941
FBgn0028504	0.0248086	0.0225839	0.0111653	0.010821	0.018544	0.0217431	0.7729	0.890964	0.857548	0.848712
FBgn0028506	0.283289	0.223452	0.00518804	0.00539902	0.0085944	0.00768168	0.946862	0.94997	0.996255	0.915773
FBgn0028507	0.252986	0.230049	0.0082878	0.00820774	0.0121372	0.0111979	0.996848	0.998475	0.985693	0.969536
FBgn0028509	0.0372511	0.036191	0.00820738	0.00846281	0.0128014	0.0135397	0.850365	0.861246	0.937704	0.859781
FBgn0028514	0.00119412	0.001023	0.00537171	0.00531836	0.0178235	0.0185574	0.982867	0.990873	0.729129	0.640402
FBgn0028515	0.607611	0.591495	0.00833519	0.00843363	0.0117213	0.0111077	0.996544	0.986479	0.998895	0.996284
FBgn0028523	0.169274	0.137454	0.00427897	0.00420134	0.00721105	0.00673714	0.98407	0.972772	0.9947	0.946116
FBgn0028530	0.217096	0.195545	0.0133985	0.0149308	0.0151034	0.0158644	0.981484	0.973697	0.989856	0.928374
FBgn0028538	0.0978204	0.0838851	0.00945395	0.00972256	0.0208838	0.019879	0.939854	0.956192	0.895155	0.922271
FBgn0028539	0.15501	0.124256	0.00845867	0.00841694	0.0205934	0.0200698	0.980077	0.984061	0.972991	0.938227
FBgn0028540	0.0572148	0.0406505	0.00641438	0.00630514	0.00973623	0.00879464	0.994002	0.981614	0.985835	0.980582
FBgn0028541	0.570187	0.4654	0.00800921	0.00799201	0.0133392	0.0128163	0.975947	0.981539	0.99088	0.98957
FBgn0028546	0.302298	0.299506	0.00991193	0.0105913	0.0115295	0.0117105	0.997882	0.998704	0.995328	0.979351
FBgn0028550	0.00455822	0.00436794	0.00953209	0.00893038	0.00832804	0.00906629	0.790066	0.811796	0.889577	0.861273
FBgn0028552	0.2547	0.253245	0.0104249	0.0110708	0.0118865	0.0118036	0.956153	0.919843	0.989706	0.963155
FBgn0028554	0.689171	0.685144	0.00616096	0.00636826	0.010218	0.00977139	0.992368	0.975409	0.994693	0.985372
FBgn0028563	0.236761	0.20204	0.0083012	0.00865372	0.0172527	0.016151	0.993345	0.990956	0.977076	0.95473
FBgn0028572	0.00555878	0.00441425	0.00910375	0.0089387	0.0184817	0.019471	0.948705	0.945384	0.93787	0.978902
FBgn0028577	0.484209	0.508436	0.00809906	0.00824947	0.0180923	0.0181955	0.94979	0.895821	0.943501	0.933891
FBgn0028579	0.0644614	0.0597771	0.00986114	0.0102237	0.0177771	0.0182794	0.910048	0.914373	0.89369	0.85703
FBgn0028582	0.123906	0.108372	0.00595536	0.00607752	0.0108328	0.0111008	0.97071	0.976984	0.973877	0.952547
FBgn0028646	0.120683	0.0999307	0.00784146	0.00795772	0.0148522	0.0138435	0.973879	0.97242	0.956721	0.92385
FBgn0028647	0.0168285	0.0141237	0.00996151	0.00978059	0.0176509	0.016163	0.843429	0.811003	0.765278	0.774187
FBgn0028658	0.0197796	0.0170177	0.0105854	0.0102309	0.0162186	0.0171216	0.949638	0.958054	0.932293	0.869453
FBgn0028662	2.04411	2.08062	0.00569604	0.00597869	0.00873165	0.00892216	0.97369	0.970609	0.98594	0.989476
FBgn0028663	1.44045	1.48158	0.00486062	0.0052822	0.00651064	0.00665739	0.957604	0.828031	0.98558	0.93889
FBgn0028664	0.479477	0.417229	0.00725984	0.0073078	0.0114723	0.0110497	0.988339	0.93398	0.995833	0.974761
FBgn0028665	0.672871	0.608137	0.0067999	0.00706889	0.00931287	0.00876327	0.992787	0.989029	0.995402	0.972779
FBgn0028670	0.511925	0.43947	0.00855688	0.00877468	0.0189488	0.0177432	0.988868	0.988038	0.966747	0.97068
FBgn0028671	0.25099	0.213433	0.00859071	0.00844775	0.0155227	0.0150572	0.998033	0.998533	0.99557	0.988429
FBgn0028675	0.00128767	0.000712083	0.00683567	0.00576044	0.0143085	0.00943043	0.988956	0.991877	0.965673	0.982423
FBgn0028684	1.99734	1.47067	0.00854624	0.00823717	0.0159647	0.0137776	0.945587	0.959384	0.987044	0.989188
FBgn0028685	2.26591	2.06317	0.00664234	0.00664381	0.009927	0.00943242	0.952752	0.982346	0.978541	0.993123
FBgn0028686	4.29205	3.81301	0.011861	0.0107951	0.0180738	0.0157841	0.872279	0.926403	0.964945	0.964137
FBgn0028687	2.28323	2.12866	0.00773042	0.00773958	0.00867787	0.00804792	0.958016	0.978085	0.977327	0.982482
FBgn0028689	0.825528	0.724931	0.00778503	0.00789888	0.0088491	0.0084579	0.987411	0.984575	0.999661	0.997668
FBgn0028690	1.5213	1.11287	0.00901737	0.00876436	0.0111145	0.00995793	0.983879	0.985803	0.998557	0.998701
FBgn0028691	2.16479	1.88513	0.00782265	0.00774838	0.00957671	0.00900082	0.967101	0.960135	0.984618	0.991246
FBgn0028692	1.07649	0.856322	0.00968855	0.00945559	0.0157965	0.0140726	0.992785	0.992266	0.98848	0.990401
FBgn0028695	1.34969	1.09145	0.00708567	0.00695977	0.0125887	0.0109456	0.977607	0.99469	0.990168	0.989047
FBgn0028697	16.5332	17.6308	0.00533567	0.0056824	0.00647439	0.00692144	0.995159	0.941257	0.999355	0.950735
FBgn0028700	0.400956	0.351736	0.0134991	0.01372	0.0220829	0.0229543	0.981675	0.991541	0.978123	0.887794
FBgn0028703	0.0412075	0.0352034	0.00798223	0.00817332	0.0170384	0.0158945	0.887171	0.931769	0.951364	0.926137
FBgn0028708	0.0851377	0.0781576	0.0101706	0.0100866	0.0129742	0.0121165	0.981591	0.970923	0.897042	0.880731
FBgn0028717	0.0549783	0.0582124	0.00768655	0.00827598	0.0131271	0.0132855	0.841489	0.815835	0.859596	0.857879
FBgn0028734	0.187874	0.16597	0.00632114	0.00625381	0.0077954	0.00818958	0.973694	0.969692	0.984313	0.956546
FBgn0028737	11.5468	11.0071	0.00776779	0.00769211	0.00953665	0.00875133	0.959552	0.951803	0.952992	0.953236
FBgn0028743	0.0220808	0.0235923	0.00917314	0.00912231	0.00800136	0.0102346	0.98312	0.887933	0.93722	0.96801
FBgn0028744	0.670685	0.575018	0.0128029	0.0121205	0.0163955	0.0159529	0.976112	0.978637	0.908629	0.927673
FBgn0028833	0.756543	0.702549	0.00616654	0.00634496	0.00831723	0.00816031	0.963625	0.93815	0.992009	0.997566
FBgn0028856	0.0625156	0.0744868	0.0064793	0.00735974	0.0123337	0.0140633	0.887531	0.979927	0.997093	0.942412
FBgn0028895	0.0149051	0.010922	0.00928314	0.00851019	0.0167786	0.0169477	0.870055	0.947481	0.851674	0.754506
FBgn0028899	0.000323602	0.000804567	0.00671226	0.00866468	0.00506129	0.00931451	0.702913	0.964071	0.757036	0.858182
FBgn0028916	0.0421784	0.0325476	0.00779261	0.00765448	0.0169461	0.0152732	0.940551	0.926857	0.934517	0.906101
FBgn0028919	0.11143	0.10295	0.00913954	0.00878441	0.00859354	0.00868746	0.975172	0.991442	0.94342	0.919321
FBgn0028931	0.0235511	0.0226966	0.00838109	0.00919751	0.0179214	0.0169567	0.895623	0.902962	0.866305	0.837203
FBgn0028936	0.14126	0.16266	0.00618734	0.00670346	0.00919989	0.0102192	0.992438	0.991938	0.995974	0.989462
FBgn0028940	0.00504034	0.00303649	0.00937068	0.00871616	0.0297646	0.0137509	0.99411	0.852609	0.935275	0.773716
FBgn0028952	0.025968	0.0206823	0.0108899	0.0101779	0.0144573	0.0131645	0.979872	0.946236	0.946199	0.970195
FBgn0028953	0.0923331	0.0845044	0.010532	0.0105441	0.0144114	0.0148793	0.826121	0.828353	0.818092	0.782037
FBgn0028956	0.67636	0.607664	0.00756565	0.0076802	0.0127107	0.0126653	0.990795	0.993754	0.996338	0.976499
FBgn0028962	0.169567	0.143516	0.0105149	0.0101667	0.0229474	0.0215393	0.966429	0.976003	0.937767	0.941478
FBgn0028968	0.865048	0.73687	0.00873349	0.00862455	0.0181708	0.0159241	0.993366	0.996707	0.996747	0.997938
FBgn0028969	0.869571	0.767259	0.00641962	0.00642674	0.0124874	0.0109369	0.975196	0.980922	0.983298	0.989911
FBgn0028970	0.349184	0.368024	0.00939174	0.00950233	0.0148966	0.0139573	0.954507	0.94706	0.948506	0.964128
FBgn0028974	0.0454513	0.0336745	0.00831645	0.00820579	0.0193841	0.0173044	0.861863	0.886924	0.904092	0.859916
FBgn0028978	0.0576908	0.0627535	0.00695625	0.00714743	0.0189739	0.0186995	0.682371	0.755262	0.656208	0.686728
FBgn0028979	0.00170535	0.00142285	0.00863763	0.00826711	0.0290442	0.024671	0.909867	0.782714	0.916378	0.981051
FBgn0028980	0.0634774	0.0595428	0.010926	0.0115066	0.0114877	0.0114197	0.924713	0.934135	0.895014	0.904608
FBgn0028982	0.232634	0.207226	0.010889	0.0105817	0.0184393	0.0174708	0.966668	0.950993	0.922341	0.947319
FBgn0028984	0.201957	0.205644	0.00552229	0.00574744	0.00651721	0.0068546	0.99378	0.989728	0.994577	0.991932
FBgn0028990	0.125473	0.0994289	0.00537266	0.00495036	0.00676911	0.00642499	0.97295	0.991203	0.997013	0.983182
FBgn0028992	0.973248	0.758454	0.00960258	0.00929839	0.0119958	0.0103987	0.94479	0.959899	0.962242	0.984164
FBgn0029002	0.469342	0.450724	0.00703638	0.00731312	0.00910615	0.00956569	0.970356	0.989204	0.996254	0.996051
FBgn0029006	0.0773084	0.0533073	0.00862371	0.00833716	0.019041	0.017142	0.889931	0.92964	0.93442	0.887998
FBgn0029067	0.0739378	0.0690543	0.00708708	0.00755064	0.0122289	0.0128762	0.975078	0.991631	0.971459	0.919002
FBgn0029088	0.106843	0.0898278	0.00879486	0.00882893	0.0209533	0.0195724	0.982072	0.995201	0.949569	0.949509
FBgn0029092	0.704611	0.573091	0.00571453	0.00559603	0.0116409	0.0109147	0.973922	0.986247	0.984455	0.953471
FBgn0029093	2.5479	2.47222	0.0048468	0.00485502	0.00547298	0.00567376	0.969498	0.987918	0.997311	0.987449
FBgn0029094	1.2922	1.32553	0.0100236	0.0104527	0.0124759	0.0125543	0.995817	0.993842	0.993967	0.985251
FBgn0029095	0.228542	0.239612	0.0104703	0.0109746	0.0157307	0.0155608	0.991806	0.995588	0.98604	0.993425
FBgn0029113	0.875581	0.733607	0.00886853	0.00861617	0.0144166	0.0133159	0.994153	0.996741	0.995599	0.995376
FBgn0029114	0.0121384	0.00866411	0.00767381	0.0073121	0.0184501	0.0182299	0.884493	0.896297	0.96089	0.825281
FBgn0029118	1.05803	1.11781	0.0102162	0.0107244	0.0100532	0.0100541	0.972789	0.958237	0.978459	0.984008
FBgn0029121	0.18609	0.164196	0.00700171	0.00711886	0.0124864	0.0126334	0.996838	0.986552	0.972658	0.953912
FBgn0029123	0.00201388	0.00320696	0.00644135	0.00642174	0.00861291	0.0131358	0.690445	0.821448	0.812324	0.870206
FBgn0029128	0.262569	0.187242	0.00608671	0.00589648	0.0107895	0.00992819	0.974159	0.987665	0.990246	0.976147
FBgn0029131	0.305044	0.298705	0.0107949	0.0107748	0.0187624	0.0169151	0.994599	0.998082	0.996919	0.993455
FBgn0029133	2.06942	1.79174	0.00519012	0.00515561	0.0069068	0.00630053	0.973368	0.95328	0.998875	0.996588
FBgn0029134	2.85083	2.54605	0.00668652	0.00669712	0.0065806	0.00606109	0.975985	0.957084	0.98088	0.998159
FBgn0029137	0.0106783	0.00897055	0.00985926	0.00970069	0.0212768	0.0166125	0.88161	0.867442	0.854878	0.837379
FBgn0029147	0.151919	0.119867	0.00523875	0.00491321	0.00798978	0.00729333	0.99023	0.994899	0.989048	0.993734
FBgn0029152	0.160814	0.134162	0.00704075	0.00723375	0.00909873	0.00890718	0.938324	0.99017	0.964694	0.925957
FBgn0029155	0.638651	0.49959	0.00576229	0.00583249	0.0107447	0.00980214	0.966777	0.973132	0.989276	0.974399
FBgn0029157	0.120074	0.111056	0.0101446	0.0100751	0.0199869	0.018642	0.926697	0.903404	0.896464	0.895853
FBgn0029158	0.418388	0.371823	0.0111751	0.0113283	0.0156376	0.0139873	0.993239	0.996703	0.9721	0.945765
FBgn0029161	0.689814	0.790626	0.00739023	0.00752469	0.0101584	0.0104963	0.99296	0.996071	0.992646	0.993816
FBgn0029173	0.0342673	0.0299563	0.00848194	0.00908429	0.0198571	0.0162901	0.789993	0.817071	0.78301	0.738867
FBgn0029174	0.869579	0.770797	0.00669988	0.00659356	0.00726471	0.00678108	0.981836	0.988868	0.989523	0.998002
FBgn0029175	0.0489529	0.0403242	0.00766383	0.00739294	0.0125784	0.0116244	0.954148	0.984122	0.974721	0.928741
FBgn0029504	0.0155633	0.0156072	0.00753424	0.00761544	0.00965694	0.0118227	0.690506	0.827081	0.88094	0.804438
FBgn0029506	0.385647	0.293783	0.00474008	0.00461656	0.00703271	0.00647496	0.957715	0.938066	0.987942	0.942469
FBgn0029507	0.700207	0.624248	0.00730158	0.00725327	0.00767756	0.00791302	0.983948	0.961502	0.988473	0.952927
FBgn0029508	0.00458189	0.002107	0.00718287	0.0067715	0.0122631	0.00954591	0.926704	0.837479	0.805509	0.629371
FBgn0029514	0.120669	0.121647	0.00945263	0.0094962	0.0103814	0.0102097	0.938957	0.814004	0.826617	0.880091
FBgn0029523	0.00922264	0.00953044	0.00853131	0.00900722	0.0159287	0.0177586	0.756565	0.822996	0.822845	0.744083
FBgn0029525	0.130494	0.103398	0.0100981	0.0100696	0.0204955	0.0187566	0.983875	0.979033	0.893608	0.883159
FBgn0029526	0.0558835	0.0669061	0.00947751	0.0101898	0.0135771	0.0164759	0.929878	0.963634	0.915195	0.911003
FBgn0029531	0.00598518	0.00924918	0.00673388	0.0085232	0.0128764	0.0202243	0.947184	0.95675	0.93476	0.870198
FBgn0029532	0.00287561	0.00241312	0.00862794	0.00905445	0.0199231	0.0174194	0.907402	0.777542	0.841776	0.862013
FBgn0029587	0.00780809	0.00552197	0.00878783	0.0081073	0.0231918	0.0195151	0.927197	0.847174	0.965852	0.9889
FBgn0029648	0.112733	0.12337	0.00759764	0.00857228	0.0125015	0.0108627	0.977223	0.933455	0.989603	0.999322
FBgn0029657	0.00278703	0.00234156	0.00707009	0.00744477	0.00936538	0.0124022	0.784508	0.939985	0.932807	0.94585
FBgn0029659	0.00900123	0.0104891	0.00707341	0.00925564	0.00842193	0.0086323	0.846297	0.933463	0.959436	0.964127
FBgn0029660	0.00259206	0.00198478	0.00758365	0.00817517	0.015752	0.0119641	0.684827	0.982523	0.97196	0.870019
FBgn0029664	0.824386	0.804535	0.0121787	0.0149965	0.0175051	0.0152973	0.971935	0.889314	0.956819	0.986432
FBgn0029666	0.0198339	0.0157057	0.0082029	0.00836292	0.00792606	0.00789199	0.913691	0.926245	0.955511	0.92301
FBgn0029672	0.18787	0.168527	0.010373	0.010715	0.0151689	0.0146029	0.980022	0.994336	0.929056	0.925164
FBgn0029676	0.0794185	0.0788772	0.00542995	0.00560006	0.00688503	0.00709442	0.996637	0.990323	0.981456	0.966794
FBgn0029685	0.0917964	0.0758565	0.00603323	0.00633278	0.0176785	0.0156806	0.969887	0.995234	0.985024	0.952494
FBgn0029686	0.0210533	0.0189754	0.00967712	0.0103389	0.0193602	0.0198159	0.960282	0.981966	0.93677	0.902566
FBgn0029687	0.321415	0.245562	0.00601071	0.00574886	0.0060631	0.005831	0.940449	0.946759	0.980361	0.953768
FBgn0029688	0.13122	0.104811	0.00762295	0.00725995	0.0363219	0.0331564	0.982377	0.960856	0.961768	0.975505
FBgn0029689	0.0823473	0.0795281	0.0090803	0.00904389	0.0137601	0.0139492	0.962178	0.960171	0.91819	0.921501
FBgn0029693	0.13249	0.124047	0.0114709	0.0113677	0.018037	0.0171466	0.944318	0.93643	0.888849	0.887979
FBgn0029706	0.135177	0.114183	0.00623717	0.00637309	0.0129399	0.0114895	0.994438	0.989554	0.993169	0.986345
FBgn0029709	1.16233	1.23584	0.00501392	0.00527656	0.00922163	0.00952532	0.960728	0.935476	0.986851	0.988617
FBgn0029710	0.00537575	0.00521452	0.00796857	0.00876168	0.0107279	0.0117978	0.977849	0.982678	0.989923	0.916095
FBgn0029711	0.0736264	0.0597842	0.00724681	0.00748302	0.0137026	0.0126355	0.960492	0.986903	0.968777	0.938122
FBgn0029713	0.151148	0.115048	0.00547758	0.00560164	0.0123212	0.0110623	0.986979	0.975655	0.989169	0.962309
FBgn0029715	1.63172	1.61545	0.00803982	0.00819736	0.0116171	0.0108315	0.984668	0.952891	0.98036	0.991447
FBgn0029723	0.000362114	0.000685031	0.00594401	0.00780972	0.0132131	0.0135458	0.788896	0.908465	0.66413	0.69668
FBgn0029728	0.000179707	0.000303135	0.00596523	0.00755249	0.00658408	0.0081114	0.751218	0.811884	0.664305	0.898445
FBgn0029733	0.0033172	0.0031929	0.00857377	0.00809552	0.018593	0.0218789	0.843699	0.96746	0.98139	0.911408
FBgn0029736	0.594739	0.558817	0.00936822	0.00920593	0.017603	0.0158547	0.988978	0.994092	0.992542	0.994631
FBgn0029737	0.183899	0.185608	0.00740742	0.0078379	0.0125456	0.0121958	0.98061	0.978789	0.989859	0.986982
FBgn0029750	0.000737185	0.000907766	0.0036167	0.00457192	0.0167835	0.0163812	0.818584	0.96074	0.772814	0.662482
FBgn0029755	0.358058	0.294298	0.0122784	0.0103245	0.0149677	0.0148258	0.993062	0.981831	0.962451	0.891248
FBgn0029756	0.0350801	0.0318951	0.00902581	0.00885936	0.0167278	0.0173066	0.953575	0.933076	0.861099	0.879365
FBgn0029762	0.041954	0.0451536	0.00826723	0.00854889	0.0305117	0.0341652	0.983565	0.988013	0.960633	0.934275
FBgn0029763	0.149524	0.131447	0.00812496	0.00828875	0.0195922	0.0186312	0.895535	0.924553	0.894306	0.890306
FBgn0029766	8.6661	8.65434	0.00782118	0.00764435	0.011398	0.010715	0.989949	0.992323	0.988711	0.990568
FBgn0029771	0.222616	0.215047	0.00613654	0.00659498	0.00842539	0.00864752	0.976946	0.984031	0.983556	0.942737
FBgn0029778	0.270895	0.274484	0.00729112	0.00741174	0.012152	0.0116292	0.997931	0.997951	0.992599	0.991527
FBgn0029785	29.8673	30.336	0.00746981	0.00737067	0.00693418	0.00718863	0.946603	0.964138	0.96617	0.97439
FBgn0029789	0.023951	0.0206437	0.00822962	0.00885285	0.0197308	0.018553	0.822207	0.888449	0.875084	0.879598
FBgn0029791	1.04906	1.11338	0.0100897	0.0101874	0.017018	0.0170526	0.999651	0.996857	0.999031	0.998101
FBgn0029798	0.135167	0.106221	0.0117757	0.0116488	0.0237339	0.0224921	0.961223	0.956785	0.932669	0.953579
FBgn0029800	0.301482	0.310639	0.00915072	0.0090241	0.0153734	0.0187149	0.933731	0.97801	0.921132	0.835357
FBgn0029801	0.115299	0.0915331	0.00806647	0.00772508	0.00953589	0.0090765	0.94853	0.947383	0.912255	0.893622
FBgn0029818	0.903803	0.825349	0.0068695	0.00701374	0.0121519	0.0119782	0.97206	0.97286	0.991092	0.992105
FBgn0029819	0.182763	0.174461	0.00722132	0.00745637	0.0165007	0.0166958	0.986547	0.998505	0.977394	0.939857
FBgn0029820	0.0683354	0.0641072	0.00893532	0.00912804	0.0154815	0.0146438	0.951857	0.981555	0.951165	0.929173
FBgn0029821	0.0318661	0.0411858	0.00826522	0.00883404	0.0152952	0.0164054	0.984391	0.994793	0.96071	0.995568
FBgn0029822	0.0645138	0.0572562	0.0104418	0.0105968	0.0150101	0.0147881	0.865835	0.854499	0.818435	0.811127
FBgn0029823	2.84839	2.9112	0.00899343	0.00916784	0.0116226	0.0110316	0.950532	0.966714	0.96562	0.98155
FBgn0029824	0.145265	0.132586	0.0106288	0.0103874	0.0195289	0.0189157	0.939084	0.927263	0.917533	0.912629
FBgn0029825	0.0100953	0.00935334	0.00794629	0.007694	0.0136491	0.013657	0.631282	0.690472	0.643605	0.67228
FBgn0029830	0.00153499	0.00169008	0.0073946	0.00769828	0.0125826	0.0106747	0.869851	0.876802	0.939419	0.860314
FBgn0029833	0.652895	0.760935	0.00548598	0.00561831	0.00617474	0.00658156	0.972335	0.965909	0.993388	0.990127
FBgn0029834	0.000703288	0.000491951	0.00554431	0.00552916	0.0190718	0.0172836	0.937613	0.728051	0.834598	0.913356
FBgn0029840	0.0335266	0.0240389	0.00959986	0.00885323	0.0204374	0.0184299	0.853932	0.857681	0.843232	0.823771
FBgn0029843	0.00346989	0.00381962	0.00617373	0.00644194	0.00996075	0.00927394	0.923669	0.986231	0.918646	0.986341
FBgn0029849	0.403222	0.330553	0.00706472	0.00705597	0.0142108	0.012582	0.996128	0.998613	0.973527	0.962115
FBgn0029851	0.00113499	0.000889783	0.00862357	0.00766029	0.0160937	0.00883453	0.881015	0.748769	0.485481	0.802077
FBgn0029854	0.796544	0.841969	0.00690827	0.00698943	0.00661773	0.00672294	0.94934	0.952933	0.989595	0.999247
FBgn0029858	0.151081	0.132372	0.00792151	0.00810479	0.0135786	0.0122251	0.994792	0.991624	0.98501	0.934
FBgn0029861	0.0746428	0.0643939	0.00865141	0.00857205	0.0195232	0.0165808	0.945216	0.917782	0.923191	0.866507
FBgn0029867	0.554306	0.467456	0.00953114	0.00955016	0.0133383	0.0125455	0.998161	0.997642	0.981135	0.977195
FBgn0029868	1.08861	1.00789	0.00613881	0.00612518	0.00553545	0.00540671	0.96902	0.929814	0.987254	0.976231
FBgn0029870	0.322932	0.269366	0.00513747	0.00507382	0.0131949	0.011901	0.987156	0.991789	0.982276	0.958645
FBgn0029873	0.34036	0.312917	0.00835148	0.00813389	0.0126405	0.0118584	0.998254	0.997179	0.991129	0.994941
FBgn0029874	0.176668	0.199779	0.00902078	0.00963742	0.0154744	0.0164371	0.992736	0.997627	0.975605	0.970743
FBgn0029878	0.248825	0.221564	0.0101403	0.0104056	0.0177938	0.017347	0.928763	0.97166	0.928839	0.905105
FBgn0029879	0.0059275	0.00530943	0.00609559	0.00613322	0.00977397	0.00857192	0.946125	0.941519	0.897144	0.875837
FBgn0029881	0.0332368	0.026938	0.00772004	0.00768429	0.0237811	0.0240727	0.917998	0.947298	0.945706	0.935595
FBgn0029887	0.053976	0.0344436	0.00730704	0.00662402	0.012001	0.0103731	0.971556	0.969602	0.972744	0.977485
FBgn0029888	0.694388	0.62352	0.00673309	0.00683742	0.00646317	0.00611875	0.951697	0.914278	0.971045	0.985772
FBgn0029890	0.0166581	0.0160918	0.00747032	0.00754808	0.0103147	0.0101867	0.99355	0.961272	0.983363	0.945945
FBgn0029891	0.258044	0.24171	0.0102578	0.0104238	0.0177528	0.0167789	0.982801	0.989638	0.947025	0.955814
FBgn0029893	0.138059	0.127775	0.00827047	0.00843198	0.0161346	0.0156649	0.948962	0.932458	0.907387	0.905979
FBgn0029894	0.0238798	0.0209412	0.00908614	0.00935693	0.0132324	0.0127163	0.777723	0.905055	0.843288	0.853133
FBgn0029895	0.00203828	0.00171284	0.0065523	0.00675783	0.0126329	0.0136618	0.749773	0.830579	0.895868	0.788081
FBgn0029896	0.142056	0.117964	0.0085349	0.00840174	0.0134153	0.0128184	0.972301	0.981174	0.96604	0.942681
FBgn0029897	10.417	18.6446	0.00514515	0.00561922	0.00376566	0.00508341	0.879835	0.969618	0.977427	0.991632
FBgn0029899	0.0414814	0.0316828	0.0094566	0.00905516	0.026933	0.0241991	0.907432	0.900404	0.883035	0.905819
FBgn0029903	0.212387	0.181751	0.00680654	0.00697415	0.0153954	0.0149375	0.995132	0.992163	0.987707	0.983663
FBgn0029905	0.066008	0.0678149	0.0103727	0.0108242	0.0176506	0.0179002	0.896079	0.843441	0.823219	0.810373
FBgn0029906	0.340483	0.303495	0.00896785	0.00919099	0.0110262	0.0105136	0.967913	0.973339	0.987117	0.979062
FBgn0029911	0.0211121	0.0198218	0.00776647	0.00761801	0.0117052	0.0116348	0.786437	0.863082	0.91391	0.912571
FBgn0029912	0.139019	0.144102	0.0111482	0.0108521	0.0178197	0.0178174	0.979063	0.959826	0.922284	0.956239
FBgn0029913	0.0701786	0.0604701	0.0189848	0.0137906	0.0191271	0.0187279	0.975148	0.985306	0.911923	0.874101
FBgn0029914	0.0516118	0.0574031	0.00827814	0.00890304	0.0144109	0.0162362	0.862809	0.933352	0.876565	0.883256
FBgn0029915	1.0743	1.08755	0.00785251	0.00793737	0.008775	0.00870477	0.998692	0.993759	0.992968	0.993002
FBgn0029922	0.0024287	0.00150111	0.00736014	0.00667462	0.0196047	0.0128122	0.951212	0.956374	0.863841	0.969382
FBgn0029924	0.0335065	0.0304809	0.0090534	0.00790525	0.0191755	0.0183342	0.997234	0.985617	0.98108	0.98921
FBgn0029930	0.00300964	0.00215822	0.0056696	0.00538318	0.00953427	0.0144491	0.91841	0.864688	0.890932	0.909987
FBgn0029935	0.0438825	0.0384875	0.00928773	0.0100096	0.0191411	0.0177596	0.839123	0.913446	0.908347	0.842637
FBgn0029936	0.0885918	0.0934427	0.00958164	0.00972239	0.0191481	0.0187219	0.966127	0.954308	0.968597	0.979726
FBgn0029941	0.312325	0.30126	0.0100736	0.0101342	0.0125277	0.0126327	0.966613	0.918855	0.94015	0.9465
FBgn0029942	1.19512	1.12119	0.0140098	0.0122411	0.0160358	0.0176803	0.961418	0.987654	0.995651	0.97253
FBgn0029943	0.0877739	0.0890415	0.00893286	0.00914447	0.00881772	0.00933535	0.995611	0.976936	0.989225	0.987501
FBgn0029944	0.0195838	0.0106338	0.00925496	0.00819528	0.0130911	0.011852	0.788396	0.802762	0.910442	0.672883
FBgn0029945	0.00691269	0.00671761	0.00780945	0.00780805	0.0179614	0.0165653	0.89647	0.886057	0.958072	0.920282
FBgn0029957	0.105923	0.0964801	0.00933038	0.00932807	0.0153709	0.0150903	0.920801	0.955638	0.934855	0.909124
FBgn0029958	0.216184	0.203674	0.0117212	0.012397	0.0162219	0.0153895	0.960171	0.975199	0.92902	0.888522
FBgn0029959	0.243709	0.203661	0.0108023	0.011171	0.0123204	0.0113056	0.997664	0.992586	0.968814	0.931927
FBgn0029969	0.362309	0.40574	0.00854604	0.00897567	0.0126517	0.0126546	0.97089	0.988577	0.959026	0.966455
FBgn0029970	0.00924333	0.00888323	0.00949912	0.00952677	0.020001	0.0186217	0.911098	0.92731	0.866659	0.89482
FBgn0029975	0.687933	0.655134	0.00807207	0.00825822	0.0166441	0.0166867	0.998893	0.998605	0.969851	0.982677
FBgn0029976	0.0698704	0.0601194	0.00804078	0.00795698	0.0215484	0.0208664	0.964309	0.95804	0.943646	0.953621
FBgn0029979	0.0155598	0.0159537	0.00641436	0.00662457	0.00801019	0.00965548	0.831694	0.873416	0.957314	0.891822
FBgn0029980	0.237838	0.262069	0.00973587	0.0103354	0.0202318	0.023327	0.965831	0.975837	0.991066	0.958401
FBgn0029989	0.0231131	0.0208327	0.00772409	0.00720471	0.0183873	0.017406	0.789875	0.714577	0.900163	0.837622
FBgn0029990	0.0162537	0.0129494	0.00439477	0.00427831	0.00659998	0.00618463	0.936134	0.96351	0.978816	0.876002
FBgn0029992	0.0466952	0.0399923	0.00920492	0.00915543	0.0171867	0.0158708	0.924766	0.928862	0.872131	0.87525
FBgn0029996	0.0968815	0.0882839	0.00852898	0.00837378	0.00576501	0.00629636	0.9009	0.966154	0.953852	0.911095
FBgn0029997	0.0165774	0.0119167	0.0090079	0.00860399	0.019553	0.0195074	0.942176	0.922011	0.887453	0.864911
FBgn0029999	0.187752	0.162131	0.0111651	0.010508	0.0162424	0.0155992	0.917141	0.913227	0.884586	0.770701
FBgn0030000	0.328292	0.273445	0.0132535	0.0127026	0.0161814	0.0154149	0.987734	0.991293	0.938937	0.919226
FBgn0030003	0.0608985	0.0606494	0.0122713	0.012233	0.0155384	0.0147939	0.823087	0.847397	0.654053	0.752349
FBgn0030004	0.00905741	0.00928936	0.00693633	0.00735233	0.0133698	0.014672	0.830284	0.794211	0.769289	0.79027
FBgn0030007	0.777717	0.708588	0.0123207	0.0121273	0.0161779	0.0155788	0.97426	0.976898	0.996776	0.991003
FBgn0030008	0.0370247	0.0283967	0.00786848	0.00760806	0.0182302	0.0155346	0.884175	0.854602	0.928171	0.78189
FBgn0030010	0.0125838	0.0076941	0.00769831	0.00632198	0.0177002	0.0156252	0.894756	0.92107	0.907932	0.638874
FBgn0030017	0.00928139	0.00692239	0.00597113	0.00599896	0.0149491	0.0134435	0.884879	0.875328	0.980686	0.982686
FBgn0030018	0.0386947	0.0318286	0.00590885	0.00582713	0.0134226	0.0132672	0.93496	0.921322	0.94752	0.964853
FBgn0030026	0.225457	0.230577	0.00705999	0.00705173	0.0079213	0.00758371	0.984433	0.990959	0.993347	0.998109
FBgn0030027	0.0240229	0.0276747	0.0078628	0.00812827	0.0225102	0.0253948	0.87953	0.872391	0.928789	0.912476
FBgn0030030	0.0540364	0.0435005	0.00644103	0.00650557	0.0122406	0.0110897	0.915291	0.982026	0.960909	0.914524
FBgn0030034	0.118023	0.106161	0.00794648	0.00798311	0.0196733	0.0189911	0.95575	0.962037	0.939816	0.951172
FBgn0030035	0.29972	0.241917	0.00684451	0.0067934	0.0128916	0.0119835	0.991043	0.978013	0.994951	0.990126
FBgn0030037	0.12651	0.112369	0.00655103	0.00670153	0.013678	0.0125406	0.97124	0.991533	0.963611	0.945117
FBgn0030038	0.581054	0.465278	0.00745153	0.00734725	0.0108808	0.00958878	0.991636	0.99655	0.999737	0.998278
FBgn0030040	0.0166028	0.0226789	0.00406014	0.00419412	0.00411057	0.00483022	0.912726	0.927155	0.945703	0.800044
FBgn0030049	0.0398549	0.0282052	0.0103407	0.0102558	0.0155954	0.0141775	0.882868	0.900448	0.897597	0.810923
FBgn0030052	0.664395	0.644234	0.0095982	0.00963269	0.0191247	0.0178635	0.97913	0.97262	0.972598	0.966989
FBgn0030053	0.225236	0.224847	0.00656947	0.00695219	0.0159915	0.0152272	0.999287	0.990208	0.981287	0.988297
FBgn0030054	0.305215	0.28876	0.0117273	0.0117062	0.0162618	0.015978	0.96697	0.955159	0.917848	0.938524
FBgn0030055	0.0384568	0.0321613	0.00880185	0.00857105	0.017647	0.0174152	0.851193	0.895395	0.889978	0.85058
FBgn0030056	0.34397	0.268432	0.00887283	0.00903344	0.0139982	0.0125316	0.981715	0.996045	0.977262	0.923097
FBgn0030057	0.242826	0.248583	0.00573633	0.00589941	0.00847085	0.00877655	0.96364	0.977904	0.995642	0.993716
FBgn0030060	0.652437	0.563361	0.00794429	0.00789574	0.0114676	0.010268	0.96554	0.973695	0.98042	0.9894
FBgn0030061	0.722404	0.584016	0.012681	0.0126243	0.0155114	0.0141821	0.987999	0.995569	0.981337	0.973573
FBgn0030065	0.0052144	0.0036046	0.00928633	0.00837583	0.0150343	0.0149667	0.990529	0.950929	0.967336	0.959715
FBgn0030066	0.0764157	0.0737839	0.0070164	0.00741191	0.0101372	0.0092057	0.983182	0.966218	0.994659	0.984123
FBgn0030077	0.0322744	0.0302114	0.0133198	0.0135809	0.0237101	0.0202619	0.940831	0.957891	0.976331	0.917497
FBgn0030078	0.00279804	0.00194366	0.00416519	0.00410435	0.007356	0.00611159	0.771267	0.684539	0.875476	0.827649
FBgn0030081	0.187185	0.171678	0.012081	0.0115555	0.0171442	0.0160597	0.933528	0.918339	0.81331	0.854408
FBgn0030082	0.698418	0.76318	0.0103437	0.0107788	0.0144191	0.0146072	0.995061	0.997832	0.997942	0.993136
FBgn0030086	3.82742	3.54031	0.00522685	0.00520118	0.00931758	0.00861908	0.995225	0.980207	0.994831	0.997332
FBgn0030087	0.205152	0.1975	0.00894307	0.00910826	0.0181335	0.0171301	0.986939	0.984423	0.959855	0.975954
FBgn0030089	0.136611	0.121781	0.00699359	0.00719511	0.0164774	0.0153034	0.976175	0.981839	0.978869	0.953072
FBgn0030091	0.0730416	0.0577018	0.0102	0.00991793	0.0182564	0.0166563	0.971883	0.933101	0.892614	0.93859
FBgn0030093	0.59011	0.75445	0.00879422	0.0090912	0.0157143	0.0157343	0.994295	0.972158	0.981702	0.997335
FBgn0030096	0.480737	0.453032	0.0103553	0.0101792	0.0118929	0.0119632	0.990093	0.993311	0.962132	0.968618
FBgn0030109	0.631985	0.532395	0.00797444	0.0078468	0.0150286	0.014899	0.990277	0.997563	0.995292	0.987867
FBgn0030114	0.0312997	0.0313941	0.00774312	0.00808014	0.0157944	0.0156836	0.87565	0.932332	0.901126	0.900209
FBgn0030121	0.0449048	0.0518936	0.0110941	0.0105933	0.0151473	0.0178623	0.875906	0.863673	0.750456	0.867253
FBgn0030122	0.36768	0.342659	0.00763967	0.00788304	0.0160397	0.0148911	0.969447	0.990824	0.952391	0.956353
FBgn0030136	14.0983	15.36	0.00552742	0.00555444	0.00368065	0.00390625	0.973708	0.880253	0.99661	0.974111
FBgn0030141	0.181193	0.178869	0.0108283	0.0110682	0.0176256	0.016664	0.960856	0.954996	0.962096	0.957753
FBgn0030151	1.79098	1.67448	0.00680506	0.00679742	0.00897587	0.00834163	0.965206	0.978	0.992705	0.981177
FBgn0030170	0.13796	0.101189	0.0114268	0.0109634	0.0255585	0.0236696	0.954548	0.967239	0.934763	0.931841
FBgn0030174	0.00958611	0.00865353	0.0124167	0.0117371	0.0235127	0.0348187	0.934265	0.970248	0.954893	0.857783
FBgn0030177	0.448032	0.413375	0.00900746	0.00885387	0.0134051	0.0128391	0.979919	0.982489	0.915729	0.954159
FBgn0030183	0.00476795	0.00463333	0.0093123	0.0125902	0.00995075	0.0100521	0.962756	0.940488	0.970203	0.871519
FBgn0030189	0.331103	0.34745	0.00830133	0.00852559	0.0103819	0.0105487	0.968132	0.981284	0.907253	0.916871
FBgn0030196	0.0950469	0.0944602	0.00488701	0.00521988	0.0104464	0.010436	0.960517	0.976351	0.933034	0.938249
FBgn0030206	0.122252	0.114223	0.0121993	0.0127809	0.0165124	0.0159769	0.950104	0.958958	0.940316	0.928569
FBgn0030208	0.366855	0.34632	0.0080098	0.00808546	0.00940839	0.00902353	0.993537	0.988646	0.999677	0.998351
FBgn0030217	0.0472188	0.0340541	0.0105102	0.00963182	0.0172023	0.0160807	0.957067	0.975519	0.953516	0.908617
FBgn0030228	0.0766841	0.0544268	0.0111024	0.0115267	0.0169509	0.0134838	0.915266	0.914031	0.880491	0.794425
FBgn0030230	0.00565339	0.00550518	0.0045195	0.00467994	0.0101817	0.0112914	0.948849	0.974814	0.976779	0.974555
FBgn0030234	2.19728	1.85919	0.00641651	0.00666629	0.0108897	0.0102788	0.981906	0.928031	0.982928	0.957441
FBgn0030240	0.0441826	0.0396409	0.00847666	0.00810276	0.0175807	0.0177081	0.882207	0.838316	0.809199	0.806834
FBgn0030241	0.539982	0.533999	0.00906045	0.00894751	0.0182446	0.0171344	0.95407	0.925901	0.902351	0.914589
FBgn0030242	0.0409756	0.0317293	0.00782695	0.00726636	0.0174989	0.015909	0.857966	0.865547	0.83937	0.781908
FBgn0030243	0.0447716	0.037009	0.00736173	0.00742082	0.0164383	0.0161285	0.924279	0.953893	0.951716	0.913008
FBgn0030245	0.29303	0.256472	0.00595868	0.00588509	0.00877657	0.0080442	0.975773	0.98805	0.998244	0.994698
FBgn0030246	0.215455	0.17781	0.0090926	0.00872989	0.0171024	0.0158485	0.977041	0.972097	0.940662	0.949974
FBgn0030263	2.07165	2.50355	0.00730462	0.00767294	0.00629806	0.00649266	0.983773	0.990635	0.988142	0.995526
FBgn0030266	0.0185362	0.0170232	0.00882768	0.00848126	0.0204576	0.02102	0.871307	0.823251	0.838548	0.823244
FBgn0030268	0.246109	0.21367	0.00611823	0.00614339	0.0110346	0.0109947	0.956162	0.976893	0.975405	0.952884
FBgn0030269	0.317898	0.30721	0.0109218	0.0110332	0.018153	0.0177885	0.986488	0.995604	0.996908	0.985325
FBgn0030274	0.14447	0.134939	0.0116071	0.0115109	0.0197569	0.0179951	0.889835	0.842939	0.846751	0.852434
FBgn0030276	0.15298	0.10568	0.00837847	0.00794661	0.0110571	0.0102238	0.975172	0.970433	0.946517	0.975575
FBgn0030286	0.0647709	0.0545094	0.00800428	0.00807598	0.0213477	0.0172566	0.927304	0.948674	0.917629	0.917085
FBgn0030289	0.267739	0.257027	0.00723148	0.00747735	0.0156678	0.0153764	0.99888	0.99356	0.995303	0.993527
FBgn0030293	0.115046	0.0988032	0.0114167	0.011058	0.0192772	0.019453	0.855226	0.892366	0.840991	0.83374
FBgn0030294	0.191193	0.160971	0.00779792	0.00807817	0.0154583	0.0144994	0.945486	0.984786	0.955835	0.900031
FBgn0030298	0.00606322	0.00697495	0.00939348	0.00925729	0.0163837	0.0175333	0.958751	0.922224	0.901915	0.961109
FBgn0030301	0.0520444	0.0439806	0.00848853	0.00861784	0.0115232	0.011102	0.937945	0.957994	0.929091	0.91865
FBgn0030306	1.85099	1.55842	0.0088871	0.00852414	0.0110162	0.0100127	0.957505	0.966881	0.972286	0.974498
FBgn0030309	0.377572	0.349468	0.0089787	0.00931632	0.0112097	0.0110371	0.971473	0.969172	0.994777	0.997457
FBgn0030310	0.0454609	0.0640229	0.00513929	0.00598646	0.00681938	0.00949257	0.958587	0.957944	0.957228	0.958394
FBgn0030314	0.0590585	0.0603674	0.0127199	0.0131091	0.0172315	0.0168113	0.888608	0.902877	0.847467	0.830099
FBgn0030318	0.441165	0.360329	0.00554892	0.00559141	0.0086612	0.00793907	0.9655	0.971184	0.987268	0.97399
FBgn0030320	0.042766	0.033221	0.0100799	0.00962743	0.0166041	0.0158402	0.81952	0.842767	0.799158	0.744306
FBgn0030321	0.614033	0.527594	0.00878102	0.00836917	0.0113698	0.01072	0.992431	0.99842	0.993902	0.998009
FBgn0030323	0.0526745	0.0505782	0.00740395	0.00819183	0.0110736	0.0111503	0.969927	0.988494	0.961049	0.920927
FBgn0030327	0.144558	0.132608	0.00655215	0.00675484	0.0167485	0.0148431	0.984535	0.997225	0.962063	0.970667
FBgn0030328	0.222497	0.171998	0.00859727	0.0085272	0.0110252	0.0104459	0.987924	0.967213	0.967641	0.956417
FBgn0030329	0.808549	0.67665	0.00542735	0.00531645	0.0096836	0.00913214	0.983822	0.988938	0.996311	0.995818
FBgn0030330	0.0818427	0.0677545	0.00691842	0.00706169	0.0172611	0.0152981	0.947809	0.969168	0.950911	0.92305
FBgn0030334	2.30843	1.9148	0.00516031	0.00502264	0.00782807	0.00741611	0.975218	0.97791	0.993321	0.968667
FBgn0030336	0.0636586	0.0632708	0.00952874	0.0096841	0.0202665	0.0189597	0.936591	0.96663	0.905811	0.917679
FBgn0030341	0.787551	0.732	0.00850837	0.00844563	0.0117916	0.01161	0.988506	0.989739	0.994858	0.997017
FBgn0030342	0.351974	0.322616	0.0100812	0.0101312	0.0184916	0.0162788	0.985144	0.991255	0.965685	0.963856
FBgn0030343	0.0579845	0.055855	0.00835917	0.00870824	0.0170371	0.0158753	0.958099	0.963333	0.906555	0.904832
FBgn0030344	0.168639	0.135666	0.0077398	0.00776566	0.0152169	0.0138094	0.994988	0.997839	0.981384	0.978974
FBgn0030345	0.0827537	0.0950107	0.0091348	0.00975603	0.0151451	0.0165926	0.95454	0.985777	0.917231	0.972784
FBgn0030347	0.0965269	0.135559	0.00731095	0.00840056	0.0145801	0.0186118	0.995905	0.992426	0.990834	0.968138
FBgn0030349	0.127055	0.109549	0.00701899	0.00704007	0.0152831	0.014145	0.98459	0.991661	0.987657	0.979729
FBgn0030350	0.848454	0.812538	0.00729483	0.00748308	0.00883833	0.00836656	0.982074	0.927007	0.968104	0.997152
FBgn0030354	0.0922593	0.0774654	0.00907256	0.0090006	0.0191224	0.0168066	0.944917	0.9254	0.919964	0.935272
FBgn0030357	0.0360059	0.0235102	0.0128419	0.00993249	0.012826	0.0128883	0.829928	0.918332	0.859848	0.685878
FBgn0030361	0.0748337	0.0785813	0.0104199	0.0113622	0.0231052	0.0233069	0.977106	0.983665	0.939283	0.975636
FBgn0030362	0.151209	0.167581	0.00576695	0.0061061	0.00579476	0.00592665	0.963581	0.97834	0.981377	0.993002
FBgn0030366	0.0922587	0.0673933	0.00687491	0.00671097	0.0133333	0.0120899	0.965626	0.972952	0.950613	0.9246
FBgn0030391	0.110518	0.1062	0.00729874	0.00736891	0.0100634	0.00983228	0.971246	0.967197	0.968629	0.934764
FBgn0030396	0.0264921	0.0228898	0.00759727	0.00784776	0.012507	0.0107637	0.996807	0.976689	0.973362	0.973287
FBgn0030398	0.00124586	0.00168508	0.00514507	0.0048151	0.0101576	0.00798711	0.730056	0.317236	0.61614	0.854417
FBgn0030400	0.0479323	0.0589935	0.010648	0.0103667	0.0111768	0.0131062	0.873491	0.848666	0.892663	0.873661
FBgn0030403	0.426164	0.489345	0.00871194	0.00903442	0.0166787	0.0167331	0.992423	0.994208	0.992559	0.996187
FBgn0030406	0.155783	0.155164	0.00885317	0.0089584	0.0141923	0.0150812	0.963879	0.978444	0.928344	0.929525
FBgn0030407	0.040144	0.0271559	0.0118942	0.0123519	0.0226374	0.0154349	0.990755	0.9836	0.976442	0.95557
FBgn0030412	0.0709092	0.0664147	0.00964577	0.00985675	0.0155189	0.015274	0.989298	0.990935	0.986315	0.967666
FBgn0030418	0.0464483	0.0455387	0.00954508	0.0103354	0.00950062	0.00968076	0.954402	0.941813	0.923111	0.851872
FBgn0030420	0.012964	0.0101023	0.00722345	0.00736875	0.0108936	0.0102143	0.834079	0.923432	0.850685	0.856658
FBgn0030421	0.00055076	0.000300721	0.00812372	0.00669899	0.00931043	0.0112815	0.687914	0.686938	0.716696	0.587688
FBgn0030432	0.00108729	0.00161168	0.00612566	0.00719628	0.0107512	0.0110888	0.79986	0.760599	0.733064	0.976338
FBgn0030435	0.275024	0.253248	0.00719313	0.00762269	0.00968797	0.00916783	0.993658	0.992001	0.993185	0.994195
FBgn0030447	0.173575	0.174129	0.0126596	0.0140699	0.0140239	0.0133776	0.988989	0.915425	0.997398	0.99063
FBgn0030451	0.46539	0.417094	0.0053575	0.00528121	0.0102045	0.00952918	0.975335	0.949769	0.998338	0.997261
FBgn0030452	0.133993	0.120244	0.0081627	0.00804223	0.0187167	0.016646	0.97682	0.958754	0.939763	0.955181
FBgn0030455	0.000750817	0.00130577	0.00864537	0.00841187	0.00778873	0.00852693	0.934624	0.61644	0.415205	0.923613
FBgn0030456	0.104374	0.0749706	0.00673027	0.00659258	0.0148914	0.0130072	0.97065	0.985795	0.984159	0.952492
FBgn0030457	0.202688	0.189253	0.0104161	0.0104048	0.0138935	0.013308	0.99093	0.98534	0.979866	0.984537
FBgn0030460	0.305835	0.418647	0.0105051	0.0113229	0.0108462	0.0120737	0.996061	0.993844	0.970812	0.990262
FBgn0030465	0.0420742	0.0420783	0.008504	0.00892373	0.0183747	0.0175934	0.943899	0.952641	0.890152	0.809437
FBgn0030466	0.0126472	0.0101979	0.00980399	0.00953785	0.0231216	0.0218923	0.813661	0.875297	0.870146	0.759587
FBgn0030467	0.116483	0.1092	0.00806162	0.00854319	0.0121819	0.01155	0.949637	0.993517	0.980873	0.92025
FBgn0030468	0.278978	0.310411	0.00832378	0.00899673	0.0136734	0.0133948	0.991455	0.994525	0.981351	0.97923
FBgn0030474	0.0260956	0.0260556	0.00879739	0.00890607	0.0117618	0.0125337	0.958837	0.973089	0.916829	0.956131
FBgn0030478	0.198815	0.168584	0.00785445	0.00782966	0.0136223	0.0122775	0.994393	0.99796	0.98252	0.964521
FBgn0030479	0.299393	0.304683	0.00956012	0.00951663	0.00707026	0.00701605	0.977771	0.967542	0.996425	0.996553
FBgn0030481	0.0679096	0.0524461	0.00708711	0.00673131	0.0137008	0.0126333	0.986312	0.951274	0.98244	0.966936
FBgn0030482	0.0901223	0.0793922	0.0110428	0.011533	0.0192548	0.0179277	0.906628	0.874576	0.897364	0.877665
FBgn0030485	0.0368511	0.0397352	0.00983723	0.0098305	0.0140103	0.0164529	0.97491	0.985909	0.955688	0.993741
FBgn0030486	0.0309636	0.0253733	0.00876363	0.00829812	0.0198733	0.0192258	0.927075	0.885812	0.879374	0.899855
FBgn0030499	0.0752818	0.0713709	0.00817798	0.00836734	0.0176936	0.0178889	0.902474	0.944964	0.89704	0.850772
FBgn0030500	0.355024	0.303914	0.0143529	0.0134357	0.022862	0.0218767	0.996316	0.967507	0.968199	0.959582
FBgn0030502	0.261874	0.271895	0.00449793	0.00490049	0.00993451	0.0106035	0.980188	0.968247	0.984493	0.954826
FBgn0030503	0.125387	0.175452	0.0103447	0.0123474	0.0170125	0.0176654	0.998894	0.965756	0.995185	0.997512
FBgn0030504	0.535385	0.395068	0.00900159	0.00882718	0.0144125	0.0128944	0.996713	0.995329	0.973282	0.977922
FBgn0030505	0.0225172	0.0222291	0.00701515	0.00728834	0.0117942	0.0130399	0.778392	0.852562	0.915377	0.85959
FBgn0030506	0.0577711	0.0426216	0.00766351	0.00744964	0.0169823	0.0151879	0.884153	0.913296	0.856893	0.78
FBgn0030507	0.367604	0.369862	0.0145369	0.0134791	0.0144765	0.0143205	0.953971	0.894646	0.87678	0.873852
FBgn0030510	0.0718965	0.0887328	0.00618921	0.00662208	0.0064823	0.00719205	0.935642	0.971864	0.817575	0.835651
FBgn0030511	0.0967563	0.0982285	0.00769979	0.00815052	0.0120871	0.0113946	0.993836	0.994525	0.98479	0.972797
FBgn0030512	0.0558948	0.0411395	0.00659165	0.00640242	0.0176006	0.0157717	0.960292	0.980778	0.967329	0.964294
FBgn0030514	0.0331359	0.0337742	0.00951125	0.00955437	0.0192904	0.018462	0.981444	0.95693	0.882906	0.951027
FBgn0030518	0.393692	0.408493	0.00846119	0.00875644	0.0108386	0.00969704	0.97615	0.973247	0.961019	0.971084
FBgn0030519	0.813839	0.851814	0.00910222	0.0091106	0.0117073	0.0113639	0.97404	0.984497	0.978088	0.965777
FBgn0030521	1.38466	1.41498	0.00547306	0.00567379	0.00787718	0.00808386	0.979935	0.981644	0.997525	0.987009
FBgn0030529	1.92836	1.46919	0.0079315	0.00789032	0.00906264	0.00832389	0.998589	0.992926	0.989544	0.967112
FBgn0030530	0.151255	0.163985	0.00988329	0.00964336	0.0139132	0.0146622	0.956338	0.948673	0.847288	0.898579
FBgn0030554	0.114582	0.101756	0.0100861	0.0102004	0.0169949	0.0154692	0.982494	0.997302	0.979737	0.963558
FBgn0030555	0.0353926	0.0296906	0.0105621	0.00970379	0.021571	0.0215621	0.809219	0.770335	0.825623	0.808456
FBgn0030556	0.623293	0.545819	0.00957102	0.00961967	0.0133673	0.0121919	0.990486	0.995305	0.994401	0.995184
FBgn0030575	0.0268471	0.0220724	0.0117627	0.0105527	0.0262542	0.0152946	0.981624	0.982084	0.961531	0.992505
FBgn0030581	0.0334608	0.0318167	0.00562444	0.00584865	0.0151548	0.0139764	0.923756	0.932984	0.944274	0.896949
FBgn0030582	0.224547	0.195972	0.00688527	0.00675392	0.0155568	0.0139856	0.99511	0.993707	0.970314	0.980144
FBgn0030600	0.00126923	0.00138145	0.00697224	0.00758793	0.0175312	0.0156292	0.981067	0.948151	0.850229	0.921648
FBgn0030603	0.239082	0.222232	0.00836269	0.00855617	0.0150688	0.0143312	0.989216	0.996387	0.995093	0.993698
FBgn0030605	1.10856	1.40404	0.00806424	0.00806728	0.00612293	0.00673789	0.96898	0.996427	0.987807	0.969077
FBgn0030607	0.0184473	0.0181275	0.0086824	0.00919795	0.0192078	0.0183836	0.872967	0.952648	0.917301	0.814489
FBgn0030608	0.276048	0.241644	0.00935447	0.00956977	0.0122325	0.0118203	0.867286	0.851386	0.888729	0.841326
FBgn0030612	0.273433	0.250459	0.0110117	0.0109431	0.0171298	0.0163205	0.9655	0.977679	0.981436	0.945144
FBgn0030616	15.0001	20.5331	0.00563803	0.00594695	0.00342812	0.00402709	0.977439	0.980336	0.979734	0.997442
FBgn0030617	0.000637623	0.000618582	0.00633666	0.00598113	0.0117039	0.0151242	0.878763	0.941267	0.972897	0.798992
FBgn0030625	0.0537839	0.0483557	0.0105973	0.0109791	0.0166208	0.0150546	0.965945	0.979645	0.916719	0.944698
FBgn0030628	0.395596	0.366889	0.00636312	0.00652475	0.0167834	0.0151236	0.992282	0.989003	0.998093	0.996396
FBgn0030629	0.0712332	0.12253	0.0134834	0.0161909	0.0143866	0.0182354	0.978791	0.968802	0.969714	0.96926
FBgn0030631	0.170493	0.157488	0.011203	0.0109917	0.0166586	0.0157332	0.980066	0.964623	0.927295	0.972891
FBgn0030634	0.0510692	0.0428595	0.00884836	0.00881693	0.0161705	0.0147322	0.935206	0.947747	0.933178	0.917143
FBgn0030638	0.354965	0.422723	0.00746253	0.00780868	0.00891155	0.0100321	0.962864	0.981391	0.99068	0.99604
FBgn0030640	0.292326	0.356007	0.00890535	0.00874986	0.028427	0.0298344	0.991062	0.998679	0.974882	0.98456
FBgn0030641	0.0612525	0.0471937	0.00681779	0.00754248	0.0117435	0.0129154	0.982681	0.979981	0.910756	0.849148
FBgn0030646	0.216284	0.188136	0.0126049	0.0119134	0.0200866	0.019383	0.982272	0.959369	0.938216	0.916755
FBgn0030647	0.000677056	0.000692589	0.00737801	0.00789831	0.0171215	0.014225	0.811369	0.965576	0.697721	0.583554
FBgn0030648	0.304264	0.348146	0.00909998	0.00917174	0.0248616	0.0267721	0.959574	0.927991	0.963209	0.971606
FBgn0030654	0.057111	0.0646989	0.0101594	0.0116853	0.021703	0.0220616	0.906599	0.959658	0.956474	0.974175
FBgn0030655	0.102192	0.0954489	0.00786704	0.00763116	0.0148148	0.014909	0.960134	0.961388	0.921365	0.928
FBgn0030657	0.36621	0.251642	0.0114225	0.013983	0.0196016	0.0130997	0.970125	0.890686	0.952531	0.986542
FBgn0030658	0.812533	0.735298	0.00719712	0.00723277	0.0111855	0.0106316	0.958384	0.965633	0.98498	0.985651
FBgn0030659	0.123687	0.100042	0.0120736	0.0114905	0.0159048	0.0150452	0.944638	0.905177	0.855422	0.757902
FBgn0030660	0.12493	0.0942962	0.00946365	0.00964559	0.0170647	0.0144895	0.88705	0.933269	0.88868	0.815814
FBgn0030662	0.0348142	0.0305369	0.00818583	0.0082979	0.0186167	0.0173906	0.950272	0.958791	0.893262	0.94767
FBgn0030668	0.449555	0.390172	0.00830112	0.00827805	0.013077	0.0120537	0.994973	0.989645	0.99288	0.979341
FBgn0030669	0.192503	0.220687	0.00671279	0.00693146	0.00841311	0.0088083	0.95526	0.939195	0.989577	0.99866
FBgn0030670	0.0828729	0.0845766	0.0059959	0.00652863	0.00993179	0.010921	0.951657	0.978753	0.964696	0.88608
FBgn0030671	0.295563	0.371302	0.00565504	0.00606631	0.0138018	0.0154423	0.997307	0.997662	0.994505	0.994789
FBgn0030672	0.631702	0.466648	0.00543554	0.00522606	0.0114312	0.010073	0.982341	0.981239	0.987001	0.964857
FBgn0030673	0.0890414	0.0975286	0.0123039	0.0120702	0.0120965	0.0141515	0.942975	0.97906	0.902724	0.827028
FBgn0030674	0.0772604	0.0650591	0.00748158	0.00734251	0.0201155	0.0182661	0.97812	0.959741	0.939781	0.95649
FBgn0030680	0.0207938	0.0162063	0.00868427	0.00827503	0.0119326	0.0121076	0.812763	0.809936	0.885543	0.788754
FBgn0030683	0.102615	0.0966748	0.0079157	0.00810858	0.0127669	0.0114002	0.948109	0.96156	0.932653	0.934057
FBgn0030685	0.136251	0.107599	0.00851292	0.00828752	0.0156194	0.0147205	0.93681	0.942402	0.931918	0.930354
FBgn0030687	0.196267	0.156385	0.0115313	0.0111765	0.0225492	0.0197274	0.944787	0.94811	0.863935	0.856902
FBgn0030691	0.00157666	0.00206776	0.00630685	0.0074384	0.0149895	0.0209491	0.820489	0.966962	0.876166	0.952691
FBgn0030692	1.40561	1.19099	0.0110846	0.0107186	0.0136032	0.0126257	0.986034	0.990983	0.994171	0.993112
FBgn0030693	0.422602	0.401521	0.00709322	0.00728642	0.00735899	0.00745354	0.995672	0.992414	0.991546	0.992466
FBgn0030695	0.321033	0.320904	0.00954171	0.00967368	0.0119325	0.012328	0.975717	0.989986	0.918849	0.933183
FBgn0030697	0.00390283	0.00320914	0.00660306	0.00769451	0.0102245	0.0110414	0.971057	0.985809	0.99084	0.950901
FBgn0030699	0.198048	0.172266	0.00924942	0.00921434	0.0120811	0.0118622	0.994715	0.993967	0.96726	0.941645
FBgn0030700	0.0498105	0.0553264	0.0108566	0.0116252	0.0156708	0.0157759	0.969373	0.979603	0.986696	0.992102
FBgn0030701	0.153348	0.136866	0.00950993	0.00955155	0.0193962	0.0173254	0.971606	0.96987	0.944785	0.940024
FBgn0030703	0.726505	0.70497	0.00560427	0.00585346	0.00886814	0.00906143	0.983803	0.969616	0.992473	0.962246
FBgn0030710	0.0332559	0.0245017	0.00861089	0.00846242	0.013302	0.0123779	0.824077	0.855163	0.879089	0.789737
FBgn0030711	0.22576	0.199294	0.00965093	0.00924844	0.00800481	0.00821904	0.986205	0.99681	0.951407	0.94559
FBgn0030717	0.3507	0.241278	0.0137175	0.0125919	0.020378	0.0179062	0.990384	0.98538	0.985797	0.955388
FBgn0030718	1.20493	1.1147	0.00625167	0.00626488	0.00619741	0.00591338	0.96568	0.948579	0.990547	0.99643
FBgn0030719	0.923147	0.782489	0.00979937	0.00975379	0.0124567	0.0122845	0.998352	0.996714	0.974268	0.968594
FBgn0030720	0.928748	0.811603	0.0115449	0.0109034	0.013064	0.0126499	0.976452	0.987654	0.963653	0.979458
FBgn0030723	0.000900448	0.000784769	0.0078017	0.00813377	0.010331	0.00649197	0.859642	0.846388	0.909891	0.876235
FBgn0030724	0.342194	0.303911	0.00798728	0.00826492	0.00861934	0.00843543	0.996919	0.99061	0.989539	0.967318
FBgn0030731	0.73548	0.726715	0.00911961	0.00912789	0.0144135	0.0132736	0.989362	0.99178	0.993266	0.995208
FBgn0030734	1.20011	0.995715	0.0081156	0.00824466	0.0115965	0.0109356	0.958236	0.956583	0.979001	0.987919
FBgn0030735	0.0737839	0.0642408	0.0115711	0.0115111	0.0203953	0.0193921	0.950276	0.956779	0.924456	0.931043
FBgn0030738	0.286259	0.274249	0.0112437	0.0109964	0.0141917	0.0141899	0.97285	0.976892	0.935532	0.943637
[truncated: 3,731 more rows]
