# Supplementary material for: Comprehensive analysis of nucleocytoplasmic dynamics of mRNA in Drosophila cells
Source: PLoS Genet. 2017 Aug 3;13(8):e1006929. doi: 10.1371/journal.pgen.1006929 (PMC5557608; doi:10.1371/journal.pgen.1006929)
Supplement: S2 Table — The layout of the table is identical to that of Fig 5D. (XLSX) [file pgen.1006929.s009.xlsx]

## Sheet: Sheet1
Genes with high transcription
GO Term	Description	P-value	FDR q-value	Enrichment	N	B	n	b	Genes
GO:0002181	cytoplasmic translation	1.9e-106	1.18e-102	67.62	4965	61	65	54	[RpL7 - ribosomal protein l7, RpL8 - ribosomal protein l8, RpL18A - ribosomal protein l18a, RpL3 - ribosomal protein l3, RpL5 - ribosomal protein l5, RpS3A - ribosomal protein s3a, RpS25 - ribosomal protein s25, RpL13 - ribosomal protein l13, RpS19a - ribosomal protein s19a, RpS8 - ribosomal protein s8, RpS5a - ribosomal protein s5a, RpS4 - ribosomal protein s4, RpS15 - ribosomal protein s15, RpS…
GO:0006412	translation	1.04e-89	3.23e-86	45.83	4965	90	65	54	[RpL7 - ribosomal protein l7, RpL8 - ribosomal protein l8, RpL18A - ribosomal protein l18a, RpL3 - ribosomal protein l3, RpL5 - ribosomal protein l5, RpS3A - ribosomal protein s3a, RpS25 - ribosomal protein s25, RpL13 - ribosomal protein l13, RpS19a - ribosomal protein s19a, RpS8 - ribosomal protein s8, RpS5a - ribosomal protein s5a, RpS4 - ribosomal protein s4, RpS15 - ribosomal protein s15, RpS…
GO:0043043	peptide biosynthetic process	6.33e-89	1.3e-85	44.83	4965	92	65	54	[RpL7 - ribosomal protein l7, RpL8 - ribosomal protein l8, RpL18A - ribosomal protein l18a, RpL3 - ribosomal protein l3, RpL5 - ribosomal protein l5, RpS3A - ribosomal protein s3a, RpS25 - ribosomal protein s25, RpL13 - ribosomal protein l13, RpS19a - ribosomal protein s19a, RpS8 - ribosomal protein s8, RpS4 - ribosomal protein s4, RpS5a - ribosomal protein s5a, RpS15 - ribosomal protein s15, RpS…
GO:0043604	amide biosynthetic process	1.04e-85	1.61e-82	40.84	4965	101	65	54	[RpL7 - ribosomal protein l7, RpL8 - ribosomal protein l8, RpL18A - ribosomal protein l18a, RpL3 - ribosomal protein l3, RpL5 - ribosomal protein l5, RpS3A - ribosomal protein s3a, RpS25 - ribosomal protein s25, RpL13 - ribosomal protein l13, RpS19a - ribosomal protein s19a, RpS8 - ribosomal protein s8, RpS5a - ribosomal protein s5a, RpS4 - ribosomal protein s4, RpS15 - ribosomal protein s15, RpS…
GO:0006518	peptide metabolic process	1.31e-78	1.62e-75	32.74	4965	126	65	54	[RpL7 - ribosomal protein l7, RpL8 - ribosomal protein l8, RpL18A - ribosomal protein l18a, RpL3 - ribosomal protein l3, RpL5 - ribosomal protein l5, RpS3A - ribosomal protein s3a, RpS25 - ribosomal protein s25, RpL13 - ribosomal protein l13, RpS19a - ribosomal protein s19a, RpS8 - ribosomal protein s8, RpS5a - ribosomal protein s5a, RpS4 - ribosomal protein s4, RpS15 - ribosomal protein s15, RpS…
GO:0043603	cellular amide metabolic process	3.54e-74	3.64e-71	28.25	4965	146	65	54	[RpL7 - ribosomal protein l7, RpL8 - ribosomal protein l8, RpL18A - ribosomal protein l18a, RpL3 - ribosomal protein l3, RpL5 - ribosomal protein l5, RpS3A - ribosomal protein s3a, RpS25 - ribosomal protein s25, RpL13 - ribosomal protein l13, RpS19a - ribosomal protein s19a, RpS8 - ribosomal protein s8, RpS5a - ribosomal protein s5a, RpS4 - ribosomal protein s4, RpS15 - ribosomal protein s15, RpS…
GO:0034645	cellular macromolecule biosynthetic process	1.19e-63	1.05e-60	17.25	4965	248	65	56	[RpL7 - ribosomal protein l7, RpL8 - ribosomal protein l8, RpL18A - ribosomal protein l18a, RpL3 - ribosomal protein l3, RpL5 - ribosomal protein l5, RpS3A - ribosomal protein s3a, RpS25 - ribosomal protein s25, RpL13 - ribosomal protein l13, RpS19a - ribosomal protein s19a, RpS8 - ribosomal protein s8, RpS4 - ribosomal protein s4, RpS5a - ribosomal protein s5a, RpS15 - ribosomal protein s15, RpS…
GO:1901566	organonitrogen compound biosynthetic process	1.6e-62	1.24e-59	17.58	4965	239	65	55	[RpL7 - ribosomal protein l7, RpL8 - ribosomal protein l8, RpL18A - ribosomal protein l18a, RpL3 - ribosomal protein l3, RpL5 - ribosomal protein l5, RpS3A - ribosomal protein s3a, RpS25 - ribosomal protein s25, RpL13 - ribosomal protein l13, RpS19a - ribosomal protein s19a, RpS8 - ribosomal protein s8, RpS4 - ribosomal protein s4, RpS5a - ribosomal protein s5a, RpS15 - ribosomal protein s15, RpS…
GO:0009059	macromolecule biosynthetic process	2.9e-59	1.99e-56	14.7	4965	291	65	56	[RpL7 - ribosomal protein l7, RpL8 - ribosomal protein l8, RpL18A - ribosomal protein l18a, RpL3 - ribosomal protein l3, RpL5 - ribosomal protein l5, RpS3A - ribosomal protein s3a, RpS25 - ribosomal protein s25, RpL13 - ribosomal protein l13, RpS19a - ribosomal protein s19a, RpS8 - ribosomal protein s8, RpS4 - ribosomal protein s4, RpS5a - ribosomal protein s5a, RpS15 - ribosomal protein s15, RpS…
GO:0044271	cellular nitrogen compound biosynthetic process	2.67e-54	1.65e-51	12.93	4965	325	65	55	[RpL7 - ribosomal protein l7, RpL8 - ribosomal protein l8, RpL18A - ribosomal protein l18a, RpL3 - ribosomal protein l3, RpL5 - ribosomal protein l5, RpS3A - ribosomal protein s3a, RpS25 - ribosomal protein s25, RpL13 - ribosomal protein l13, RpS19a - ribosomal protein s19a, RpS8 - ribosomal protein s8, RpS4 - ribosomal protein s4, RpS5a - ribosomal protein s5a, RpS15 - ribosomal protein s15, RpS…
GO:0044249	cellular biosynthetic process	1.55e-45	8.73e-43	8.01	4965	530	69	59	[RpL7 - ribosomal protein l7, RpL8 - ribosomal protein l8, RpL18A - ribosomal protein l18a, RpL3 - ribosomal protein l3, RpL5 - ribosomal protein l5, RpS3A - ribosomal protein s3a, RpS25 - ribosomal protein s25, RpL13 - ribosomal protein l13, RpS19a - ribosomal protein s19a, RpS8 - ribosomal protein s8, RpS5a - ribosomal protein s5a, RpS4 - ribosomal protein s4, RpS15 - ribosomal protein s15, RpS…
GO:1901576	organic substance biosynthetic process	2.18e-44	1.12e-41	7.68	4965	553	69	59	[RpL7 - ribosomal protein l7, RpL8 - ribosomal protein l8, RpL18A - ribosomal protein l18a, RpL3 - ribosomal protein l3, RpL5 - ribosomal protein l5, RpS3A - ribosomal protein s3a, RpS25 - ribosomal protein s25, RpL13 - ribosomal protein l13, RpS19a - ribosomal protein s19a, RpS8 - ribosomal protein s8, RpS5a - ribosomal protein s5a, RpS4 - ribosomal protein s4, RpS15 - ribosomal protein s15, RpS…
GO:0009058	biosynthetic process	2.2e-43	1.05e-40	7.4	4965	574	69	59	[RpL7 - ribosomal protein l7, RpL8 - ribosomal protein l8, RpL18A - ribosomal protein l18a, RpL3 - ribosomal protein l3, RpL5 - ribosomal protein l5, RpS3A - ribosomal protein s3a, RpS25 - ribosomal protein s25, RpL13 - ribosomal protein l13, RpS19a - ribosomal protein s19a, RpS8 - ribosomal protein s8, RpS5a - ribosomal protein s5a, RpS4 - ribosomal protein s4, RpS15 - ribosomal protein s15, RpS…
GO:0044267	cellular protein metabolic process	2.6e-33	1.15e-30	5.64	4965	745	65	55	[RpL7 - ribosomal protein l7, RpL8 - ribosomal protein l8, RpL18A - ribosomal protein l18a, RpL3 - ribosomal protein l3, RpL5 - ribosomal protein l5, RpS3A - ribosomal protein s3a, RpS25 - ribosomal protein s25, RpL13 - ribosomal protein l13, RpS19a - ribosomal protein s19a, RpS8 - ribosomal protein s8, RpS5a - ribosomal protein s5a, RpS4 - ribosomal protein s4, RpS15 - ribosomal protein s15, RpS…
GO:0034641	cellular nitrogen compound metabolic process	4.17e-30	1.72e-27	4.63	4965	927	66	57	[RpL7 - ribosomal protein l7, RpL8 - ribosomal protein l8, RpL18A - ribosomal protein l18a, RpL3 - ribosomal protein l3, Tctp - translationally controlled tumor protein, RpL5 - ribosomal protein l5, RpS3A - ribosomal protein s3a, RpS25 - ribosomal protein s25, RpL13 - ribosomal protein l13, RpS19a - ribosomal protein s19a, RpS8 - ribosomal protein s8, RpS4 - ribosomal protein s4, RpS5a - ribosoma…
GO:0019538	protein metabolic process	1.08e-26	4.16e-24	4.29	4965	979	65	55	[RpL7 - ribosomal protein l7, RpL8 - ribosomal protein l8, RpL18A - ribosomal protein l18a, RpL3 - ribosomal protein l3, RpL5 - ribosomal protein l5, RpS3A - ribosomal protein s3a, RpS25 - ribosomal protein s25, RpL13 - ribosomal protein l13, RpS19a - ribosomal protein s19a, RpS8 - ribosomal protein s8, RpS4 - ribosomal protein s4, RpS5a - ribosomal protein s5a, RpS15 - ribosomal protein s15, RpS…
GO:0044260	cellular macromolecule metabolic process	2.84e-22	1.03e-19	3.25	4965	1444	56	53	[RpL7 - ribosomal protein l7, RpL8 - ribosomal protein l8, RpL18A - ribosomal protein l18a, RpL3 - ribosomal protein l3, RpL5 - ribosomal protein l5, RpS25 - ribosomal protein s25, RpL13 - ribosomal protein l13, RpS19a - ribosomal protein s19a, RpS8 - ribosomal protein s8, RpS4 - ribosomal protein s4, RpS5a - ribosomal protein s5a, RpS15 - ribosomal protein s15, RpS29 - ribosomal protein s29, RpS…
GO:1901564	organonitrogen compound metabolic process	3.66e-21	1.26e-18	3.66	4965	1249	51	47	[RpL7 - ribosomal protein l7, RpS11 - ribosomal protein s11, RpL8 - ribosomal protein l8, RpL18A - ribosomal protein l18a, RpL15 - ribosomal protein l15, RpL10 - ribosomal protein l10, RpS9 - ribosomal protein s9, RpL32 - ribosomal protein l32, RpL3 - ribosomal protein l3, RpL5 - ribosomal protein l5, RpS25 - ribosomal protein s25, RpL24 - ribosomal protein l24, RpL13 - ribosomal protein l13, RpL…
GO:0043170	macromolecule metabolic process	6.73e-20	2.19e-17	2.94	4965	1599	56	53	[RpL7 - ribosomal protein l7, RpL8 - ribosomal protein l8, RpL18A - ribosomal protein l18a, RpL3 - ribosomal protein l3, RpL5 - ribosomal protein l5, RpS25 - ribosomal protein s25, RpL13 - ribosomal protein l13, RpS19a - ribosomal protein s19a, RpS8 - ribosomal protein s8, RpS5a - ribosomal protein s5a, RpS4 - ribosomal protein s4, RpS15 - ribosomal protein s15, RpS29 - ribosomal protein s29, RpS…
GO:0022900	electron transport chain	1.07e-15	3.32e-13	4.35	4965	43	875	33	[l(3)neo18 - lethal (3) neo18, CoIV - cytochrome c oxidase subunit iv, ND42 - nadh:ubiquinone reductase 42kd subunit precursor, l(2)35Di - lethal (2) 35di, CoVIIc - cytochrome c oxidase subunit viic, SdhC - succinate dehydrogenase c, CG5548 - cg5548 gene product from transcript cg5548-ra, CG32230 - cg32230 gene product from transcript cg32230-rc, SdhB - succinate dehydrogenase b, CG8680 - cg8680 …
GO:0022904	respiratory electron transport chain	1.31e-15	3.86e-13	4.43	4965	41	875	32	[l(3)neo18 - lethal (3) neo18, CoIV - cytochrome c oxidase subunit iv, ND42 - nadh:ubiquinone reductase 42kd subunit precursor, l(2)35Di - lethal (2) 35di, CoVIIc - cytochrome c oxidase subunit viic, SdhC - succinate dehydrogenase c, CG32230 - cg32230 gene product from transcript cg32230-rc, CG5548 - cg5548 gene product from transcript cg5548-ra, CG8680 - cg8680 gene product from transcript cg868…
GO:0044237	cellular metabolic process	1.15e-14	3.23e-12	2.34	4965	2006	56	53	[RpL7 - ribosomal protein l7, RpL8 - ribosomal protein l8, RpL18A - ribosomal protein l18a, RpL3 - ribosomal protein l3, RpL5 - ribosomal protein l5, RpS25 - ribosomal protein s25, RpL13 - ribosomal protein l13, RpS19a - ribosomal protein s19a, RpS8 - ribosomal protein s8, RpS5a - ribosomal protein s5a, RpS4 - ribosomal protein s4, RpS15 - ribosomal protein s15, RpS29 - ribosomal protein s29, RpS…
GO:0006807	nitrogen compound metabolic process	2.2e-14	5.9e-12	2.5	4965	1809	56	51	[RpL7 - ribosomal protein l7, RpL8 - ribosomal protein l8, RpL18A - ribosomal protein l18a, RpL3 - ribosomal protein l3, RpL5 - ribosomal protein l5, RpS25 - ribosomal protein s25, RpL13 - ribosomal protein l13, RpS19a - ribosomal protein s19a, RpS8 - ribosomal protein s8, RpS5a - ribosomal protein s5a, RpS4 - ribosomal protein s4, RpS15 - ribosomal protein s15, RpS29 - ribosomal protein s29, RpS…
GO:0044238	primary metabolic process	4.25e-14	1.09e-11	2.28	4965	1981	56	51	[RpL7 - ribosomal protein l7, RpL8 - ribosomal protein l8, RpL18A - ribosomal protein l18a, RpL3 - ribosomal protein l3, RpL5 - ribosomal protein l5, RpS25 - ribosomal protein s25, RpL13 - ribosomal protein l13, RpS19a - ribosomal protein s19a, RpS8 - ribosomal protein s8, RpS5a - ribosomal protein s5a, RpS4 - ribosomal protein s4, RpS15 - ribosomal protein s15, RpS29 - ribosomal protein s29, RpS…
GO:0071704	organic substance metabolic process	1.38e-13	3.41e-11	2.23	4965	2103	56	53	[RpL7 - ribosomal protein l7, RpL8 - ribosomal protein l8, RpL18A - ribosomal protein l18a, RpL3 - ribosomal protein l3, RpL5 - ribosomal protein l5, RpS25 - ribosomal protein s25, RpL13 - ribosomal protein l13, RpS19a - ribosomal protein s19a, RpS8 - ribosomal protein s8, RpS5a - ribosomal protein s5a, RpS4 - ribosomal protein s4, RpS15 - ribosomal protein s15, RpS29 - ribosomal protein s29, RpS…
GO:0006120	mitochondrial electron transport, NADH to ubiquinone	2.47e-13	5.87e-11	5.67	4965	18	875	18	[l(3)neo18 - lethal (3) neo18, CG3192 - cg3192 gene product from transcript cg3192-ra, CG1970 - cg1970 gene product from transcript cg1970-rb, ND42 - nadh:ubiquinone reductase 42kd subunit precursor, CG9140 - cg9140 gene product from transcript cg9140-ra, l(2)35Di - lethal (2) 35di, CG3214 - cg3214 gene product from transcript cg3214-rb, CG5703 - cg5703 gene product from transcript cg5703-ra, CG1…
GO:0015985	energy coupled proton transport, down electrochemical gradient	2.54e-13	5.81e-11	21.92	4965	14	178	11	[ATPsyn-d - atp synthase, subunit d, ATPsyn-gamma - atp synthase-gamma chain, CG4769 - cg4769 gene product from transcript cg4769-ra, blw - bellwether, l(1)G0230 - lethal (1) g0230, CG3321 - cg3321 gene product from transcript cg3321-rc, CG1746 - cg1746 gene product from transcript cg1746-ra, Oscp - oligomycin sensitivity-conferring protein, l(2)06225 - lethal (2) 06225, ATPsyn-b - atp synthase, …
GO:0015986	ATP synthesis coupled proton transport	2.54e-13	5.61e-11	21.92	4965	14	178	11	[ATPsyn-d - atp synthase, subunit d, ATPsyn-gamma - atp synthase-gamma chain, CG4769 - cg4769 gene product from transcript cg4769-ra, blw - bellwether, l(1)G0230 - lethal (1) g0230, CG3321 - cg3321 gene product from transcript cg3321-rc, CG1746 - cg1746 gene product from transcript cg1746-ra, Oscp - oligomycin sensitivity-conferring protein, l(2)06225 - lethal (2) 06225, ATPsyn-b - atp synthase, …
GO:0009201	ribonucleoside triphosphate biosynthetic process	5.3e-13	1.13e-10	18.6	4965	18	178	12	[ATPsyn-d - atp synthase, subunit d, ATPsyn-gamma - atp synthase-gamma chain, CG4769 - cg4769 gene product from transcript cg4769-ra, awd - abnormal wing discs, blw - bellwether, l(1)G0230 - lethal (1) g0230, CG3321 - cg3321 gene product from transcript cg3321-rc, CG1746 - cg1746 gene product from transcript cg1746-ra, Oscp - oligomycin sensitivity-conferring protein, l(2)06225 - lethal (2) 06225…
GO:0009206	purine ribonucleoside triphosphate biosynthetic process	5.3e-13	1.09e-10	18.6	4965	18	178	12	[ATPsyn-d - atp synthase, subunit d, ATPsyn-gamma - atp synthase-gamma chain, CG4769 - cg4769 gene product from transcript cg4769-ra, awd - abnormal wing discs, blw - bellwether, l(1)G0230 - lethal (1) g0230, CG3321 - cg3321 gene product from transcript cg3321-rc, CG1746 - cg1746 gene product from transcript cg1746-ra, Oscp - oligomycin sensitivity-conferring protein, l(2)06225 - lethal (2) 06225…
GO:0009145	purine nucleoside triphosphate biosynthetic process	5.3e-13	1.06e-10	18.6	4965	18	178	12	[ATPsyn-d - atp synthase, subunit d, ATPsyn-gamma - atp synthase-gamma chain, CG4769 - cg4769 gene product from transcript cg4769-ra, awd - abnormal wing discs, blw - bellwether, l(1)G0230 - lethal (1) g0230, CG3321 - cg3321 gene product from transcript cg3321-rc, CG1746 - cg1746 gene product from transcript cg1746-ra, Oscp - oligomycin sensitivity-conferring protein, l(2)06225 - lethal (2) 06225…
GO:0009142	nucleoside triphosphate biosynthetic process	5.3e-13	1.02e-10	18.6	4965	18	178	12	[ATPsyn-d - atp synthase, subunit d, ATPsyn-gamma - atp synthase-gamma chain, CG4769 - cg4769 gene product from transcript cg4769-ra, awd - abnormal wing discs, blw - bellwether, l(1)G0230 - lethal (1) g0230, CG3321 - cg3321 gene product from transcript cg3321-rc, CG1746 - cg1746 gene product from transcript cg1746-ra, Oscp - oligomycin sensitivity-conferring protein, l(2)06225 - lethal (2) 06225…
GO:0008152	metabolic process	5.72e-13	1.07e-10	2.04	4965	2338	52	50	[RpL7 - ribosomal protein l7, RpL8 - ribosomal protein l8, RpL18A - ribosomal protein l18a, RpL3 - ribosomal protein l3, RpL5 - ribosomal protein l5, RpS25 - ribosomal protein s25, RpL13 - ribosomal protein l13, RpS19a - ribosomal protein s19a, RpS8 - ribosomal protein s8, RpS5a - ribosomal protein s5a, RpS4 - ribosomal protein s4, RpS15 - ribosomal protein s15, RpS29 - ribosomal protein s29, RpS…
GO:0009987	cellular process	7.97e-13	1.45e-10	1.27	4965	3333	358	306	[sec13 - cg6773 gene product from transcript cg6773-ra, RpL7 - ribosomal protein l7, l(3)neo18 - lethal (3) neo18, EfTuM - elongation factor tu mitochondrial, RpL18A - ribosomal protein l18a, B52 - cg10851 gene product from transcript cg10851-rn, eIF3-S9 - cg4878 gene product from transcript cg4878-ra, CoVIb - cytochrome c oxidase subunit vib, 14-3-3epsilon - cg31196 gene product from transcript …
GO:0006754	ATP biosynthetic process	1.01e-12	1.79e-10	20.46	4965	15	178	11	[ATPsyn-d - atp synthase, subunit d, ATPsyn-gamma - atp synthase-gamma chain, CG4769 - cg4769 gene product from transcript cg4769-ra, blw - bellwether, l(1)G0230 - lethal (1) g0230, CG3321 - cg3321 gene product from transcript cg3321-rc, CG1746 - cg1746 gene product from transcript cg1746-ra, Oscp - oligomycin sensitivity-conferring protein, l(2)06225 - lethal (2) 06225, ATPsyn-b - atp synthase, …
GO:0006091	generation of precursor metabolites and energy	1.11e-12	1.91e-10	3.87	4965	81	570	36	[l(3)neo18 - lethal (3) neo18, CoIV - cytochrome c oxidase subunit iv, ND42 - nadh:ubiquinone reductase 42kd subunit precursor, l(2)35Di - lethal (2) 35di, CoVIIc - cytochrome c oxidase subunit viic, SdhC - succinate dehydrogenase c, CG32230 - cg32230 gene product from transcript cg32230-rc, CG5548 - cg5548 gene product from transcript cg5548-ra, SdhB - succinate dehydrogenase b, blw - bellwether…
GO:1902600	hydrogen ion transmembrane transport	8.71e-12	1.45e-09	5.79	4965	28	613	20	[CG4769 - cg4769 gene product from transcript cg4769-ra, VhaAC45 - vacuolar h[+] atpase accessory protein ac45, Vha55 - vacuolar h[+]-atpase 55kd b subunit, l(1)G0230 - lethal (1) g0230, VhaM9.7-b - vacuolar h[+] atpase subunit m9.7-b, VhaPPA1-1 - vacuolar h[+] atpase subunit ppa1-1, CG1746 - cg1746 gene product from transcript cg1746-ra, CG3321 - cg3321 gene product from transcript cg3321-rc, Vh…
GO:0006413	translational initiation	3e-11	4.88e-09	6.29	4965	31	484	19	[eIF3-S9 - cg4878 gene product from transcript cg4878-ra, eIF-1A - eukaryotic initiation factor 1a, CG7414 - cg7414 gene product from transcript cg7414-rc, CG9769 - cg9769 gene product from transcript cg9769-ra, eIF5B - cg10840 gene product from transcript cg10840-re, Int6 - int6 homologue, Adam - cg12131 gene product from transcript cg12131-ra, eIF-2alpha - eukaryotic translation initiation fact…
GO:0044281	small molecule metabolic process	7.32e-11	1.16e-08	1.75	4965	372	962	126	[CG8778 - cg8778 gene product from transcript cg8778-ra, Aats-glupro - glutamyl-prolyl-trna synthetase, Rpi - ribose-5-phosphate isomerase, Gdh - glutamate dehydrogenase, Mdh2 - malate dehydrogenase 2, Ca-P60A - calcium atpase at 60a, Tgt - trna-guanine transglycosylase, e(r) - enhancer of rudimentary, SdhC - succinate dehydrogenase c, Men - malic enzyme, Sucb - cg10622 gene product from transcri…
GO:0006457	protein folding	9.06e-11	1.4e-08	3.18	4965	60	912	35	[CG9911 - cg9911 gene product from transcript cg9911-rd, 14-3-3zeta - cg17870 gene product from transcript cg17870-re, Crc - calreticulin, Cct5 - t-complex chaperonin 5, Hsp83 - heat shock protein 83, CaBP1 - calcium-binding protein 1, CG14715 - cg14715 gene product from transcript cg14715-ra, Gp93 - glycoprotein 93, Tcp-1zeta - t-cp1zeta, CG11790 - cg11790 gene product from transcript cg11790-rb…
GO:0015992	proton transport	1.68e-10	2.53e-08	5.23	4965	31	613	20	[CG4769 - cg4769 gene product from transcript cg4769-ra, VhaAC45 - vacuolar h[+] atpase accessory protein ac45, Vha55 - vacuolar h[+]-atpase 55kd b subunit, l(1)G0230 - lethal (1) g0230, VhaM9.7-b - vacuolar h[+] atpase subunit m9.7-b, VhaPPA1-1 - vacuolar h[+] atpase subunit ppa1-1, CG3321 - cg3321 gene product from transcript cg3321-rc, CG1746 - cg1746 gene product from transcript cg1746-ra, Vh…
GO:0009127	purine nucleoside monophosphate biosynthetic process	2.05e-10	3.01e-08	10.89	4965	25	237	13	[CG4769 - cg4769 gene product from transcript cg4769-ra, l(1)G0230 - lethal (1) g0230, CG1746 - cg1746 gene product from transcript cg1746-ra, CG3321 - cg3321 gene product from transcript cg3321-rc, CG17273 - cg17273 gene product from transcript cg17273-ra, Adk2 - adenylate kinase-2, l(2)06225 - lethal (2) 06225, ATPsyn-d - atp synthase, subunit d, ATPsyn-gamma - atp synthase-gamma chain, blw - b…
GO:0009168	purine ribonucleoside monophosphate biosynthetic process	2.05e-10	2.94e-08	10.89	4965	25	237	13	[CG4769 - cg4769 gene product from transcript cg4769-ra, l(1)G0230 - lethal (1) g0230, CG3321 - cg3321 gene product from transcript cg3321-rc, CG1746 - cg1746 gene product from transcript cg1746-ra, CG17273 - cg17273 gene product from transcript cg17273-ra, Adk2 - adenylate kinase-2, l(2)06225 - lethal (2) 06225, ATPsyn-d - atp synthase, subunit d, ATPsyn-gamma - atp synthase-gamma chain, blw - b…
GO:0000027	ribosomal large subunit assembly	2.11e-10	2.96e-08	70.43	4965	9	47	6	[RpL6 - ribosomal protein l6, RpL24 - ribosomal protein l24, RpL11 - ribosomal protein l11, RpL10 - ribosomal protein l10, RpL12 - ribosomal protein l12, RpL5 - ribosomal protein l5]
GO:0006818	hydrogen transport	3.93e-10	5.39e-08	5.06	4965	32	613	20	[CG4769 - cg4769 gene product from transcript cg4769-ra, VhaAC45 - vacuolar h[+] atpase accessory protein ac45, Vha55 - vacuolar h[+]-atpase 55kd b subunit, l(1)G0230 - lethal (1) g0230, VhaM9.7-b - vacuolar h[+] atpase subunit m9.7-b, VhaPPA1-1 - vacuolar h[+] atpase subunit ppa1-1, CG1746 - cg1746 gene product from transcript cg1746-ra, CG3321 - cg3321 gene product from transcript cg3321-rc, Vh…
GO:0019752	carboxylic acid metabolic process	9.58e-10	1.29e-07	2.03	4965	192	942	74	[Aats-glupro - glutamyl-prolyl-trna synthetase, CG8778 - cg8778 gene product from transcript cg8778-ra, Gdh - glutamate dehydrogenase, HLH106 - helix loop helix protein 106, Sc2 - cg10849 gene product from transcript cg10849-ra, Mdh2 - malate dehydrogenase 2, Ca-P60A - calcium atpase at 60a, CG9674 - cg9674 gene product from transcript cg9674-rd, CG17259 - cg17259 gene product from transcript cg1…
GO:0009156	ribonucleoside monophosphate biosynthetic process	1.3e-09	1.71e-07	9.73	4965	28	237	13	[CG4769 - cg4769 gene product from transcript cg4769-ra, l(1)G0230 - lethal (1) g0230, CG1746 - cg1746 gene product from transcript cg1746-ra, CG3321 - cg3321 gene product from transcript cg3321-rc, CG17273 - cg17273 gene product from transcript cg17273-ra, Adk2 - adenylate kinase-2, l(2)06225 - lethal (2) 06225, ATPsyn-d - atp synthase, subunit d, ATPsyn-gamma - atp synthase-gamma chain, blw - b…
GO:0009124	nucleoside monophosphate biosynthetic process	2.17e-09	2.8e-07	9.39	4965	29	237	13	[CG4769 - cg4769 gene product from transcript cg4769-ra, l(1)G0230 - lethal (1) g0230, CG3321 - cg3321 gene product from transcript cg3321-rc, CG1746 - cg1746 gene product from transcript cg1746-ra, CG17273 - cg17273 gene product from transcript cg17273-ra, Adk2 - adenylate kinase-2, l(2)06225 - lethal (2) 06225, ATPsyn-d - atp synthase, subunit d, ATPsyn-gamma - atp synthase-gamma chain, blw - b…
GO:0055114	oxidation-reduction process	6.75e-09	8.51e-07	1.8	4965	258	992	93	[l(3)neo18 - lethal (3) neo18, CG8778 - cg8778 gene product from transcript cg8778-ra, CoIV - cytochrome c oxidase subunit iv, Gdh - glutamate dehydrogenase, Ca-P60A - calcium atpase at 60a, CG9674 - cg9674 gene product from transcript cg9674-rd, SdhC - succinate dehydrogenase c, Men - malic enzyme, Fdh - formaldehyde dehydrogenase, CG32230 - cg32230 gene product from transcript cg32230-rc, CG960…
GO:0009141	nucleoside triphosphate metabolic process	1.15e-08	1.43e-06	8.84	4965	41	178	13	[CG4769 - cg4769 gene product from transcript cg4769-ra, l(1)G0230 - lethal (1) g0230, CG1746 - cg1746 gene product from transcript cg1746-ra, CG3321 - cg3321 gene product from transcript cg3321-rc, l(2)06225 - lethal (2) 06225, dUTPase - deoxyuridine triphosphatase, ATPsyn-d - atp synthase, subunit d, ATPsyn-gamma - atp synthase-gamma chain, awd - abnormal wing discs, blw - bellwether, Oscp - ol…
GO:0044710	single-organism metabolic process	1.21e-08	1.46e-06	1.4	4965	852	963	232	[CG8778 - cg8778 gene product from transcript cg8778-ra, Aats-glupro - glutamyl-prolyl-trna synthetase, l(3)neo18 - lethal (3) neo18, bmm - brummer, Gdh - glutamate dehydrogenase, Mdh2 - malate dehydrogenase 2, Rpt1 - regulatory particle triple-a atpase 1, Pros26.4 - proteasome 26s subunit subunit 4 atpase, Cdc42 - cg12530 gene product from transcript cg12530-rc, Inos - cg11143 gene product from …
GO:0022618	ribonucleoprotein complex assembly	2.52e-08	2.99e-06	13.79	4965	60	60	10	[RpL6 - ribosomal protein l6, RpL24 - ribosomal protein l24, RpS28b - ribosomal protein s28b, RpS27 - ribosomal protein s27, RpL11 - ribosomal protein l11, RpL10 - ribosomal protein l10, RpS15 - ribosomal protein s15, RpL12 - ribosomal protein l12, RpS19a - ribosomal protein s19a, RpL5 - ribosomal protein l5]
GO:0009123	nucleoside monophosphate metabolic process	2.72e-08	3.17e-06	3.92	4965	53	550	23	[Gapdh1 - glyceraldehyde 3 phosphate dehydrogenase 1, CG4769 - cg4769 gene product from transcript cg4769-ra, l(1)G0230 - lethal (1) g0230, Eno - enolase, CG1746 - cg1746 gene product from transcript cg1746-ra, CG3321 - cg3321 gene product from transcript cg3321-rc, CG17273 - cg17273 gene product from transcript cg17273-ra, Adk2 - adenylate kinase-2, l(2)06225 - lethal (2) 06225, ATPsyn-d - atp s…
GO:0009152	purine ribonucleotide biosynthetic process	3.44e-08	3.93e-06	7.15	4965	41	237	14	[CG4769 - cg4769 gene product from transcript cg4769-ra, l(1)G0230 - lethal (1) g0230, CG3321 - cg3321 gene product from transcript cg3321-rc, CG1746 - cg1746 gene product from transcript cg1746-ra, CG17273 - cg17273 gene product from transcript cg17273-ra, Adk2 - adenylate kinase-2, l(2)06225 - lethal (2) 06225, ATPsyn-d - atp synthase, subunit d, ATPsyn-gamma - atp synthase-gamma chain, awd - a…
GO:0061077	chaperone-mediated protein folding	3.72e-08	4.18e-06	10.89	4965	19	240	10	[Cctgamma - cg8977 gene product from transcript cg8977-rb, CG14715 - cg14715 gene product from transcript cg14715-ra, Tcp-1eta - cg8351 gene product from transcript cg8351-ra, Cct5 - t-complex chaperonin 5, Tcp-1zeta - t-cp1zeta, T-cp1 - tcp1-like, Fkbp13 - cg9847 gene product from transcript cg9847-rc, CG7033 - cg7033 gene product from transcript cg7033-ra, CG5482 - cg5482 gene product from tran…
GO:0043436	oxoacid metabolic process	5.13e-08	5.66e-06	1.87	4965	208	956	75	[Aats-glupro - glutamyl-prolyl-trna synthetase, CG8778 - cg8778 gene product from transcript cg8778-ra, HLH106 - helix loop helix protein 106, Sc2 - cg10849 gene product from transcript cg10849-ra, Gdh - glutamate dehydrogenase, Mdh2 - malate dehydrogenase 2, Ca-P60A - calcium atpase at 60a, CG9674 - cg9674 gene product from transcript cg9674-rd, CG17259 - cg17259 gene product from transcript cg1…
GO:0006082	organic acid metabolic process	5.13e-08	5.56e-06	1.87	4965	208	956	75	[Aats-glupro - glutamyl-prolyl-trna synthetase, CG8778 - cg8778 gene product from transcript cg8778-ra, HLH106 - helix loop helix protein 106, Sc2 - cg10849 gene product from transcript cg10849-ra, Gdh - glutamate dehydrogenase, Mdh2 - malate dehydrogenase 2, Ca-P60A - calcium atpase at 60a, CG9674 - cg9674 gene product from transcript cg9674-rd, CG17259 - cg17259 gene product from transcript cg1…
GO:0006458	'de novo' protein folding	5.19e-08	5.53e-06	17.88	4965	9	216	7	[Cctgamma - cg8977 gene product from transcript cg8977-rb, Tcp-1eta - cg8351 gene product from transcript cg8351-ra, Cct5 - t-complex chaperonin 5, Tcp-1zeta - t-cp1zeta, T-cp1 - tcp1-like, CG7033 - cg7033 gene product from transcript cg7033-ra, CG5525 - cg5525 gene product from transcript cg5525-ra]
GO:0009205	purine ribonucleoside triphosphate metabolic process	6.56e-08	6.87e-06	3.88	4965	40	672	21	[Gapdh1 - glyceraldehyde 3 phosphate dehydrogenase 1, CG4769 - cg4769 gene product from transcript cg4769-ra, Vha55 - vacuolar h[+]-atpase 55kd b subunit, l(1)G0230 - lethal (1) g0230, Eno - enolase, CG1746 - cg1746 gene product from transcript cg1746-ra, CG3321 - cg3321 gene product from transcript cg3321-rc, l(2)06225 - lethal (2) 06225, Gapdh2 - glyceraldehyde 3 phosphate dehydrogenase 2, ATPs…
GO:0009199	ribonucleoside triphosphate metabolic process	6.56e-08	6.75e-06	3.88	4965	40	672	21	[Gapdh1 - glyceraldehyde 3 phosphate dehydrogenase 1, CG4769 - cg4769 gene product from transcript cg4769-ra, Vha55 - vacuolar h[+]-atpase 55kd b subunit, l(1)G0230 - lethal (1) g0230, Eno - enolase, CG3321 - cg3321 gene product from transcript cg3321-rc, CG1746 - cg1746 gene product from transcript cg1746-ra, l(2)06225 - lethal (2) 06225, Gapdh2 - glyceraldehyde 3 phosphate dehydrogenase 2, ATPs…
GO:0009144	purine nucleoside triphosphate metabolic process	6.56e-08	6.64e-06	3.88	4965	40	672	21	[Gapdh1 - glyceraldehyde 3 phosphate dehydrogenase 1, CG4769 - cg4769 gene product from transcript cg4769-ra, Vha55 - vacuolar h[+]-atpase 55kd b subunit, l(1)G0230 - lethal (1) g0230, Eno - enolase, CG3321 - cg3321 gene product from transcript cg3321-rc, CG1746 - cg1746 gene product from transcript cg1746-ra, l(2)06225 - lethal (2) 06225, Gapdh2 - glyceraldehyde 3 phosphate dehydrogenase 2, ATPs…
GO:0006164	purine nucleotide biosynthetic process	7.68e-08	7.65e-06	6.82	4965	43	237	14	[CG4769 - cg4769 gene product from transcript cg4769-ra, l(1)G0230 - lethal (1) g0230, CG1746 - cg1746 gene product from transcript cg1746-ra, CG3321 - cg3321 gene product from transcript cg3321-rc, CG17273 - cg17273 gene product from transcript cg17273-ra, Adk2 - adenylate kinase-2, l(2)06225 - lethal (2) 06225, ATPsyn-d - atp synthase, subunit d, ATPsyn-gamma - atp synthase-gamma chain, awd - a…
GO:0046390	ribose phosphate biosynthetic process	7.68e-08	7.53e-06	6.82	4965	43	237	14	[CG4769 - cg4769 gene product from transcript cg4769-ra, l(1)G0230 - lethal (1) g0230, CG3321 - cg3321 gene product from transcript cg3321-rc, CG1746 - cg1746 gene product from transcript cg1746-ra, CG17273 - cg17273 gene product from transcript cg17273-ra, Adk2 - adenylate kinase-2, l(2)06225 - lethal (2) 06225, ATPsyn-d - atp synthase, subunit d, ATPsyn-gamma - atp synthase-gamma chain, awd - a…
GO:0009260	ribonucleotide biosynthetic process	7.68e-08	7.41e-06	6.82	4965	43	237	14	[CG4769 - cg4769 gene product from transcript cg4769-ra, l(1)G0230 - lethal (1) g0230, CG1746 - cg1746 gene product from transcript cg1746-ra, CG3321 - cg3321 gene product from transcript cg3321-rc, CG17273 - cg17273 gene product from transcript cg17273-ra, Adk2 - adenylate kinase-2, l(2)06225 - lethal (2) 06225, ATPsyn-d - atp synthase, subunit d, ATPsyn-gamma - atp synthase-gamma chain, awd - a…
GO:0098655	cation transmembrane transport	9.4e-08	8.93e-06	3.53	4965	55	613	24	[CG4769 - cg4769 gene product from transcript cg4769-ra, VhaAC45 - vacuolar h[+] atpase accessory protein ac45, Vha55 - vacuolar h[+]-atpase 55kd b subunit, Fer1HCH - ferritin 1 heavy chain homologue, l(1)G0230 - lethal (1) g0230, Tim8 - cg1728 gene product from transcript cg1728-ra, VhaM9.7-b - vacuolar h[+] atpase subunit m9.7-b, VhaPPA1-1 - vacuolar h[+] atpase subunit ppa1-1, CG3321 - cg3321 …
GO:1901293	nucleoside phosphate biosynthetic process	1e-07	9.4e-06	5.74	4965	57	243	16	[RnrS - ribonucleoside diphosphate reductase small subunit, CG4769 - cg4769 gene product from transcript cg4769-ra, l(1)G0230 - lethal (1) g0230, CG1746 - cg1746 gene product from transcript cg1746-ra, CG3321 - cg3321 gene product from transcript cg3321-rc, CG17273 - cg17273 gene product from transcript cg17273-ra, Adk2 - adenylate kinase-2, l(2)06225 - lethal (2) 06225, ATPsyn-d - atp synthase, …
GO:0009165	nucleotide biosynthetic process	1e-07	9.26e-06	5.74	4965	57	243	16	[RnrS - ribonucleoside diphosphate reductase small subunit, CG4769 - cg4769 gene product from transcript cg4769-ra, l(1)G0230 - lethal (1) g0230, CG1746 - cg1746 gene product from transcript cg1746-ra, CG3321 - cg3321 gene product from transcript cg3321-rc, CG17273 - cg17273 gene product from transcript cg17273-ra, Adk2 - adenylate kinase-2, l(2)06225 - lethal (2) 06225, ATPsyn-d - atp synthase, …
GO:0071826	ribonucleoprotein complex subunit organization	1.03e-07	9.33e-06	11.99	4965	69	60	10	[RpL6 - ribosomal protein l6, RpL24 - ribosomal protein l24, RpS28b - ribosomal protein s28b, RpS27 - ribosomal protein s27, RpL11 - ribosomal protein l11, RpL10 - ribosomal protein l10, RpS15 - ribosomal protein s15, RpL12 - ribosomal protein l12, RpS19a - ribosomal protein s19a, RpL5 - ribosomal protein l5]
GO:0009161	ribonucleoside monophosphate metabolic process	1.07e-07	9.58e-06	3.82	4965	52	550	22	[Gapdh1 - glyceraldehyde 3 phosphate dehydrogenase 1, CG4769 - cg4769 gene product from transcript cg4769-ra, l(1)G0230 - lethal (1) g0230, Eno - enolase, CG1746 - cg1746 gene product from transcript cg1746-ra, CG3321 - cg3321 gene product from transcript cg3321-rc, CG17273 - cg17273 gene product from transcript cg17273-ra, Adk2 - adenylate kinase-2, l(2)06225 - lethal (2) 06225, ATPsyn-d - atp s…
GO:0009126	purine nucleoside monophosphate metabolic process	1.09e-07	9.63e-06	3.95	4965	48	550	21	[Gapdh1 - glyceraldehyde 3 phosphate dehydrogenase 1, CG4769 - cg4769 gene product from transcript cg4769-ra, l(1)G0230 - lethal (1) g0230, Eno - enolase, CG3321 - cg3321 gene product from transcript cg3321-rc, CG1746 - cg1746 gene product from transcript cg1746-ra, CG17273 - cg17273 gene product from transcript cg17273-ra, Adk2 - adenylate kinase-2, l(2)06225 - lethal (2) 06225, Gapdh2 - glycera…
GO:0009167	purine ribonucleoside monophosphate metabolic process	1.09e-07	9.49e-06	3.95	4965	48	550	21	[Gapdh1 - glyceraldehyde 3 phosphate dehydrogenase 1, CG4769 - cg4769 gene product from transcript cg4769-ra, l(1)G0230 - lethal (1) g0230, Eno - enolase, CG1746 - cg1746 gene product from transcript cg1746-ra, CG3321 - cg3321 gene product from transcript cg3321-rc, CG17273 - cg17273 gene product from transcript cg17273-ra, Adk2 - adenylate kinase-2, l(2)06225 - lethal (2) 06225, Gapdh2 - glycera…
GO:0046034	ATP metabolic process	1.16e-07	9.92e-06	4.16	4965	37	613	19	[Gapdh1 - glyceraldehyde 3 phosphate dehydrogenase 1, CG4769 - cg4769 gene product from transcript cg4769-ra, Vha55 - vacuolar h[+]-atpase 55kd b subunit, l(1)G0230 - lethal (1) g0230, Eno - enolase, CG3321 - cg3321 gene product from transcript cg3321-rc, CG1746 - cg1746 gene product from transcript cg1746-ra, l(2)06225 - lethal (2) 06225, Gapdh2 - glyceraldehyde 3 phosphate dehydrogenase 2, ATPs…
GO:0045454	cell redox homeostasis	1.17e-07	9.91e-06	4.67	4965	21	760	15	[CG7430 - cg7430 gene product from transcript cg7430-ra, CG9911 - cg9911 gene product from transcript cg9911-rd, Prx5 - peroxiredoxin 5, prtp - pretaporter, Pdi - protein disulfide isomerase, ERp60 - cg8983 gene product from transcript cg8983-ra, Jafrac1 - thioredoxin peroxidase 1, Trxr-1 - thioredoxin reductase-1, Jafrac2 - thioredoxin peroxidase 2, SelG - selenoprotein g, CaBP1 - calcium-bindin…
GO:0006099	tricarboxylic acid cycle	1.37e-07	1.14e-05	4.22	4965	26	770	17	[CG7430 - cg7430 gene product from transcript cg7430-ra, l(1)G0255 - lethal (1) g0255, Mdh2 - malate dehydrogenase 2, Acon - aconitase, CG5028 - cg5028 gene product from transcript cg5028-rb, l(1)G0156 - lethal (1) g0156, kdn - knockdown, SdhC - succinate dehydrogenase c, Idh - isocitrate dehydrogenase, skap - skpa associated protein, SdhA - succinate dehydrogenase a, Sucb - cg10622 gene product …
GO:0000470	maturation of LSU-rRNA	1.84e-07	1.52e-05	5.53	4965	12	823	11	[RpL7 - ribosomal protein l7, RpL7-like - ribosomal protein l7-like, CG4364 - cg4364 gene product from transcript cg4364-ra, RpL10Ab - ribosomal protein l10ab, CG5033 - cg5033 gene product from transcript cg5033-ra, CG6724 - cg6724 gene product from transcript cg6724-rb, CG8545 - cg8545 gene product from transcript cg8545-ra, RpL7A - ribosomal protein l7a, CG13096 - cg13096 gene product from tran…
GO:0072522	purine-containing compound biosynthetic process	1.98e-07	1.61e-05	6.38	4965	46	237	14	[CG4769 - cg4769 gene product from transcript cg4769-ra, l(1)G0230 - lethal (1) g0230, CG1746 - cg1746 gene product from transcript cg1746-ra, CG3321 - cg3321 gene product from transcript cg3321-rc, CG17273 - cg17273 gene product from transcript cg17273-ra, Adk2 - adenylate kinase-2, l(2)06225 - lethal (2) 06225, ATPsyn-d - atp synthase, subunit d, ATPsyn-gamma - atp synthase-gamma chain, awd - a…
GO:0009117	nucleotide metabolic process	2.37e-07	1.9e-05	3.02	4965	97	509	30	[Gdh - glutamate dehydrogenase, CG1746 - cg1746 gene product from transcript cg1746-ra, CG3321 - cg3321 gene product from transcript cg3321-rc, e(r) - enhancer of rudimentary, l(2)06225 - lethal (2) 06225, ATPsyn-d - atp synthase, subunit d, blw - bellwether, ade5 - cg3989 gene product from transcript cg3989-rb, Ts - cg3181 gene product from transcript cg3181-ra, Oscp - oligomycin sensitivity-con…
GO:0006101	citrate metabolic process	3.13e-07	2.48e-05	4.06	4965	27	770	17	[CG7430 - cg7430 gene product from transcript cg7430-ra, l(1)G0255 - lethal (1) g0255, Mdh2 - malate dehydrogenase 2, Acon - aconitase, CG5028 - cg5028 gene product from transcript cg5028-rb, l(1)G0156 - lethal (1) g0156, kdn - knockdown, SdhC - succinate dehydrogenase c, Idh - isocitrate dehydrogenase, skap - skpa associated protein, SdhA - succinate dehydrogenase a, Sucb - cg10622 gene product …
GO:0072350	tricarboxylic acid metabolic process	3.13e-07	2.45e-05	4.06	4965	27	770	17	[CG7430 - cg7430 gene product from transcript cg7430-ra, l(1)G0255 - lethal (1) g0255, Mdh2 - malate dehydrogenase 2, Acon - aconitase, CG5028 - cg5028 gene product from transcript cg5028-rb, l(1)G0156 - lethal (1) g0156, kdn - knockdown, SdhC - succinate dehydrogenase c, Idh - isocitrate dehydrogenase, skap - skpa associated protein, SdhA - succinate dehydrogenase a, Sucb - cg10622 gene product …
GO:0006753	nucleoside phosphate metabolic process	3.25e-07	2.51e-05	2.99	4965	98	509	30	[Gdh - glutamate dehydrogenase, CG3321 - cg3321 gene product from transcript cg3321-rc, CG1746 - cg1746 gene product from transcript cg1746-ra, e(r) - enhancer of rudimentary, l(2)06225 - lethal (2) 06225, ATPsyn-d - atp synthase, subunit d, blw - bellwether, ade5 - cg3989 gene product from transcript cg3989-rb, Ts - cg3181 gene product from transcript cg3181-ra, Oscp - oligomycin sensitivity-con…
GO:0098662	inorganic cation transmembrane transport	3.46e-07	2.64e-05	3.45	4965	54	613	23	[CG4769 - cg4769 gene product from transcript cg4769-ra, Vha55 - vacuolar h[+]-atpase 55kd b subunit, VhaAC45 - vacuolar h[+] atpase accessory protein ac45, Fer1HCH - ferritin 1 heavy chain homologue, l(1)G0230 - lethal (1) g0230, VhaM9.7-b - vacuolar h[+] atpase subunit m9.7-b, VhaPPA1-1 - vacuolar h[+] atpase subunit ppa1-1, Fer2LCH - ferritin 2 light chain homologue, CG1746 - cg1746 gene produ…
GO:0055086	nucleobase-containing small molecule metabolic process	6.57e-07	4.95e-05	2.37	4965	125	686	41	[CG5537 - cg5537 gene product from transcript cg5537-rc, Gdh - glutamate dehydrogenase, CG1746 - cg1746 gene product from transcript cg1746-ra, CG3321 - cg3321 gene product from transcript cg3321-rc, Tgt - trna-guanine transglycosylase, e(r) - enhancer of rudimentary, l(2)06225 - lethal (2) 06225, CG12065 - cg12065 gene product from transcript cg12065-rf, ATPsyn-d - atp synthase, subunit d, blw -…
GO:0000028	ribosomal small subunit assembly	1.07e-06	7.97e-05	55.17	4965	6	60	4	[RpS28b - ribosomal protein s28b, RpS27 - ribosomal protein s27, RpS15 - ribosomal protein s15, RpS19a - ribosomal protein s19a]
GO:0006364	rRNA processing	1.24e-06	9.13e-05	11.08	4965	72	56	9	[RpL7 - ribosomal protein l7, RpS28b - ribosomal protein s28b, RpS8 - ribosomal protein s8, RpS6 - ribosomal protein s6, RpS16 - ribosomal protein s16, RpL10Ab - ribosomal protein l10ab, RpL7A - ribosomal protein l7a, RpS24 - ribosomal protein s24, RpL35 - ribosomal protein l35]
GO:0019693	ribose phosphate metabolic process	1.26e-06	9.14e-05	3.13	4965	72	550	25	[CG1746 - cg1746 gene product from transcript cg1746-ra, CG3321 - cg3321 gene product from transcript cg3321-rc, l(2)06225 - lethal (2) 06225, ATPsyn-d - atp synthase, subunit d, blw - bellwether, ade5 - cg3989 gene product from transcript cg3989-rb, Oscp - oligomycin sensitivity-conferring protein, r-l - rudimentary-like, ATPsyn-b - atp synthase, subunit b, Vha68-2 - v-atpase 69 kda subunit 2, w…
GO:0016072	rRNA metabolic process	2.47e-06	0.000177	10.23	4965	78	56	9	[RpL7 - ribosomal protein l7, RpS28b - ribosomal protein s28b, RpS8 - ribosomal protein s8, RpS6 - ribosomal protein s6, RpS16 - ribosomal protein s16, RpL10Ab - ribosomal protein l10ab, RpL7A - ribosomal protein l7a, RpS24 - ribosomal protein s24, RpL35 - ribosomal protein l35]
GO:0009259	ribonucleotide metabolic process	2.9e-06	0.000206	3.1	4965	70	550	24	[Gapdh1 - glyceraldehyde 3 phosphate dehydrogenase 1, CG4769 - cg4769 gene product from transcript cg4769-ra, l(1)G0230 - lethal (1) g0230, Eno - enolase, CG3321 - cg3321 gene product from transcript cg3321-rc, CG1746 - cg1746 gene product from transcript cg1746-ra, CG17273 - cg17273 gene product from transcript cg17273-ra, Adk2 - adenylate kinase-2, l(2)06225 - lethal (2) 06225, Ppcdc - phosphop…
GO:0098660	inorganic ion transmembrane transport	3.31e-06	0.000232	3.1	4965	60	613	23	[CG4769 - cg4769 gene product from transcript cg4769-ra, VhaAC45 - vacuolar h[+] atpase accessory protein ac45, Vha55 - vacuolar h[+]-atpase 55kd b subunit, Fer1HCH - ferritin 1 heavy chain homologue, l(1)G0230 - lethal (1) g0230, VhaM9.7-b - vacuolar h[+] atpase subunit m9.7-b, VhaPPA1-1 - vacuolar h[+] atpase subunit ppa1-1, Fer2LCH - ferritin 2 light chain homologue, CG1746 - cg1746 gene produ…
GO:0045899	positive regulation of RNA polymerase II transcriptional preinitiation complex assembly	3.43e-06	0.000238	12.19	4965	7	349	6	[Pros45 - cg1489 gene product from transcript cg1489-ra, Rpt1 - regulatory particle triple-a atpase 1, Rpt3 - regulatory particle triple-a atpase 3, Rpt4 - regulatory particle triple-a atpase 4, Pros26.4 - proteasome 26s subunit subunit 4 atpase, Tbp-1 - tat-binding protein-1]
GO:0006334	nucleosome assembly	5.15e-06	0.000354	8.05	4965	12	411	8	[HipHop - hp1-hoap-interacting protein, asf1 - anti-silencing factor 1, CG2051 - cg2051 gene product from transcript cg2051-rb, Caf1 - chromatin assembly factor 1 subunit, Nap1 - nucleosome assembly protein 1, Df31 - decondensation factor 31, His4:CG33871 - cg33871 gene product from transcript cg33871-ra, Iswi - imitation swi]
GO:0009150	purine ribonucleotide metabolic process	5.82e-06	0.000395	2.77	4965	68	686	26	[CG3321 - cg3321 gene product from transcript cg3321-rc, CG1746 - cg1746 gene product from transcript cg1746-ra, l(2)06225 - lethal (2) 06225, ATPsyn-d - atp synthase, subunit d, blw - bellwether, ade5 - cg3989 gene product from transcript cg3989-rb, ras - raspberry, Oscp - oligomycin sensitivity-conferring protein, ATPsyn-b - atp synthase, subunit b, CG32626 - cg32626 gene product from transcrip…
GO:2000144	positive regulation of DNA-templated transcription, initiation	1.29e-05	0.000863	9.05	4965	11	349	7	[sec13 - cg6773 gene product from transcript cg6773-ra, Pros45 - cg1489 gene product from transcript cg1489-ra, Rpt1 - regulatory particle triple-a atpase 1, Rpt3 - regulatory particle triple-a atpase 3, Rpt4 - regulatory particle triple-a atpase 4, Pros26.4 - proteasome 26s subunit subunit 4 atpase, Tbp-1 - tat-binding protein-1]
GO:0060261	positive regulation of transcription initiation from RNA polymerase II promoter	1.29e-05	0.000854	9.05	4965	11	349	7	[sec13 - cg6773 gene product from transcript cg6773-ra, Pros45 - cg1489 gene product from transcript cg1489-ra, Rpt1 - regulatory particle triple-a atpase 1, Rpt3 - regulatory particle triple-a atpase 3, Pros26.4 - proteasome 26s subunit subunit 4 atpase, Rpt4 - regulatory particle triple-a atpase 4, Tbp-1 - tat-binding protein-1]
GO:0006163	purine nucleotide metabolic process	1.5e-05	0.000985	2.92	4965	71	550	23	[Gapdh1 - glyceraldehyde 3 phosphate dehydrogenase 1, CG4769 - cg4769 gene product from transcript cg4769-ra, l(1)G0230 - lethal (1) g0230, Eno - enolase, CG3321 - cg3321 gene product from transcript cg3321-rc, CG1746 - cg1746 gene product from transcript cg1746-ra, CG17273 - cg17273 gene product from transcript cg17273-ra, Adk2 - adenylate kinase-2, l(2)06225 - lethal (2) 06225, Ppcdc - phosphop…
GO:0045898	regulation of RNA polymerase II transcriptional preinitiation complex assembly	1.73e-05	0.00112	10.67	4965	8	349	6	[Pros45 - cg1489 gene product from transcript cg1489-ra, Rpt1 - regulatory particle triple-a atpase 1, Rpt3 - regulatory particle triple-a atpase 3, Pros26.4 - proteasome 26s subunit subunit 4 atpase, Rpt4 - regulatory particle triple-a atpase 4, Tbp-1 - tat-binding protein-1]
GO:0070585	protein localization to mitochondrion	1.75e-05	0.00112	4.11	4965	14	949	11	[Tom40 - translocase of outer membrane 40, Tom7 - translocase of outer membrane 7, Tim17b - cg40451 gene product from transcript cg40451-ra, mge - maggie, Tim8 - cg1728 gene product from transcript cg1728-ra, CG3776 - cg3776 gene product from transcript cg3776-ra, Tom70 - translocase of outer membrane 70, Tom20 - translocase of outer membrane 20, CG8531 - cg8531 gene product from transcript cg853…
GO:0072655	establishment of protein localization to mitochondrion	1.75e-05	0.00111	4.11	4965	14	949	11	[Tom40 - translocase of outer membrane 40, Tom7 - translocase of outer membrane 7, Tim17b - cg40451 gene product from transcript cg40451-ra, mge - maggie, Tim8 - cg1728 gene product from transcript cg1728-ra, CG3776 - cg3776 gene product from transcript cg3776-ra, Tom70 - translocase of outer membrane 70, Tom20 - translocase of outer membrane 20, CG8531 - cg8531 gene product from transcript cg853…
GO:0099131	ATP hydrolysis coupled ion transmembrane transport	2.33e-05	0.00147	5.06	4965	16	613	10	[Vha55 - vacuolar h[+]-atpase 55kd b subunit, VhaAC45 - vacuolar h[+] atpase accessory protein ac45, VhaM9.7-b - vacuolar h[+] atpase subunit m9.7-b, CG1746 - cg1746 gene product from transcript cg1746-ra, VhaPPA1-1 - vacuolar h[+] atpase subunit ppa1-1, Vha13 - vacuolar h[+] atpase g-subunit, Vha26 - vacuolar h[+]-atpase 26kd e subunit, VhaM8.9 - cg8444 gene product from transcript cg8444-ra, Vh…
GO:0099132	ATP hydrolysis coupled cation transmembrane transport	2.33e-05	0.00146	5.06	4965	16	613	10	[Vha55 - vacuolar h[+]-atpase 55kd b subunit, VhaAC45 - vacuolar h[+] atpase accessory protein ac45, VhaM9.7-b - vacuolar h[+] atpase subunit m9.7-b, CG1746 - cg1746 gene product from transcript cg1746-ra, VhaPPA1-1 - vacuolar h[+] atpase subunit ppa1-1, Vha13 - vacuolar h[+] atpase g-subunit, Vha26 - vacuolar h[+]-atpase 26kd e subunit, Vha36-1 - vacuolar h[+] atpase subunit 36-1, VhaM8.9 - cg84…
GO:0015988	energy coupled proton transmembrane transport, against electrochemical gradient	2.33e-05	0.00144	5.06	4965	16	613	10	[Vha55 - vacuolar h[+]-atpase 55kd b subunit, VhaAC45 - vacuolar h[+] atpase accessory protein ac45, VhaM9.7-b - vacuolar h[+] atpase subunit m9.7-b, CG1746 - cg1746 gene product from transcript cg1746-ra, VhaPPA1-1 - vacuolar h[+] atpase subunit ppa1-1, Vha13 - vacuolar h[+] atpase g-subunit, Vha26 - vacuolar h[+]-atpase 26kd e subunit, Vha36-1 - vacuolar h[+] atpase subunit 36-1, VhaM8.9 - cg84…
GO:0015991	ATP hydrolysis coupled proton transport	2.33e-05	0.00143	5.06	4965	16	613	10	[Vha55 - vacuolar h[+]-atpase 55kd b subunit, VhaAC45 - vacuolar h[+] atpase accessory protein ac45, VhaM9.7-b - vacuolar h[+] atpase subunit m9.7-b, CG1746 - cg1746 gene product from transcript cg1746-ra, VhaPPA1-1 - vacuolar h[+] atpase subunit ppa1-1, Vha13 - vacuolar h[+] atpase g-subunit, Vha26 - vacuolar h[+]-atpase 26kd e subunit, VhaM8.9 - cg8444 gene product from transcript cg8444-ra, Vh…
GO:0090662	ATP hydrolysis coupled transmembrane transport	2.33e-05	0.00141	5.06	4965	16	613	10	[Vha55 - vacuolar h[+]-atpase 55kd b subunit, VhaAC45 - vacuolar h[+] atpase accessory protein ac45, VhaM9.7-b - vacuolar h[+] atpase subunit m9.7-b, CG1746 - cg1746 gene product from transcript cg1746-ra, VhaPPA1-1 - vacuolar h[+] atpase subunit ppa1-1, Vha13 - vacuolar h[+] atpase g-subunit, Vha26 - vacuolar h[+]-atpase 26kd e subunit, Vha36-1 - vacuolar h[+] atpase subunit 36-1, VhaM8.9 - cg84…
GO:0034622	cellular macromolecular complex assembly	2.56e-05	0.00153	4.08	4965	168	116	16	[RpL6 - ribosomal protein l6, RpS28b - ribosomal protein s28b, RpS27 - ribosomal protein s27, CoVIb - cytochrome c oxidase subunit vib, RpL10 - ribosomal protein l10, RpS15 - ribosomal protein s15, RpL5 - ribosomal protein l5, Hsp83 - heat shock protein 83, Df31 - decondensation factor 31, RpL24 - ribosomal protein l24, RpL11 - ribosomal protein l11, Nap1 - nucleosome assembly protein 1, RpL12 - …
GO:0015672	monovalent inorganic cation transport	2.84e-05	0.00169	3.79	4965	58	361	16	[CG4769 - cg4769 gene product from transcript cg4769-ra, l(1)G0230 - lethal (1) g0230, VhaM9.7-b - vacuolar h[+] atpase subunit m9.7-b, VhaPPA1-1 - vacuolar h[+] atpase subunit ppa1-1, CG3321 - cg3321 gene product from transcript cg3321-rc, CG1746 - cg1746 gene product from transcript cg1746-ra, Vha13 - vacuolar h[+] atpase g-subunit, Vha26 - vacuolar h[+]-atpase 26kd e subunit, l(2)06225 - letha…
GO:0043161	proteasome-mediated ubiquitin-dependent protein catabolic process	3.5e-05	0.00206	3.11	4965	108	310	21	[Rpn9 - regulatory particle non-atpase 9, Pros54 - proteasome 54kd subunit, Pros45 - cg1489 gene product from transcript cg1489-ra, Prosbeta5 - proteasome beta5 subunit, Rpt1 - regulatory particle triple-a atpase 1, Rpt3 - regulatory particle triple-a atpase 3, Pros26.4 - proteasome 26s subunit subunit 4 atpase, Prosbeta3 - proteasome beta3 subunit, Prosbeta7 - proteasome beta7 subunit, CG13349 -…
GO:0009262	deoxyribonucleotide metabolic process	3.56e-05	0.00208	16.5	4965	4	301	4	[RnrS - ribonucleoside diphosphate reductase small subunit, Ts - cg3181 gene product from transcript cg3181-ra, RnrL - ribonucleoside diphosphate reductase large subunit, dUTPase - deoxyuridine triphosphatase]
GO:0065003	macromolecular complex assembly	3.99e-05	0.00231	3.7	4965	185	116	16	[RpL6 - ribosomal protein l6, RpS27 - ribosomal protein s27, RpS28b - ribosomal protein s28b, CoVIb - cytochrome c oxidase subunit vib, RpL10 - ribosomal protein l10, RpS15 - ribosomal protein s15, RpL5 - ribosomal protein l5, Hsp83 - heat shock protein 83, Df31 - decondensation factor 31, RpL24 - ribosomal protein l24, RpL11 - ribosomal protein l11, Nap1 - nucleosome assembly protein 1, RpL12 - …
GO:0010498	proteasomal protein catabolic process	4.65e-05	0.00266	3.06	4965	110	310	21	[Rpn9 - regulatory particle non-atpase 9, Pros54 - proteasome 54kd subunit, Pros45 - cg1489 gene product from transcript cg1489-ra, Prosbeta5 - proteasome beta5 subunit, Rpt1 - regulatory particle triple-a atpase 1, Rpt3 - regulatory particle triple-a atpase 3, Pros26.4 - proteasome 26s subunit subunit 4 atpase, Prosbeta3 - proteasome beta3 subunit, Prosbeta7 - proteasome beta7 subunit, CG13349 -…
GO:1902578	single-organism localization	4.89e-05	0.00277	1.42	4965	544	847	132	[sec13 - cg6773 gene product from transcript cg6773-ra, AP-1sigma - cg5864 gene product from transcript cg5864-ra, cpa - capping protein alpha, Bap - beta adaptin, Karybeta3 - karyopherin beta 3, CG5021 - cg5021 gene product from transcript cg5021-rc, sesB - stress-sensitive b, Syb - synaptobrevin, Cdc42 - cg12530 gene product from transcript cg12530-rc, Rab11 - cg5771 gene product from transcrip…
GO:0072521	purine-containing compound metabolic process	5.14e-05	0.00289	2.41	4965	84	686	28	[CG3321 - cg3321 gene product from transcript cg3321-rc, CG1746 - cg1746 gene product from transcript cg1746-ra, l(2)06225 - lethal (2) 06225, ATPsyn-d - atp synthase, subunit d, blw - bellwether, ade5 - cg3989 gene product from transcript cg3989-rb, ras - raspberry, Oscp - oligomycin sensitivity-conferring protein, ATPsyn-b - atp synthase, subunit b, CG32626 - cg32626 gene product from transcrip…
GO:0030163	protein catabolic process	5.41e-05	0.00301	2.19	4965	123	646	35	[Rpn5 - regulatory particle non-atpase 5, Rpn6 - regulatory particle non-atpase 6, Rpt1 - regulatory particle triple-a atpase 1, Pros26.4 - proteasome 26s subunit subunit 4 atpase, Prosbeta3 - proteasome beta3 subunit, CG13349 - cg13349 gene product from transcript cg13349-ra, Prosbeta7 - proteasome beta7 subunit, Pros28.1 - proteasome 28kd subunit 1, CG17331 - cg17331 gene product from transcrip…
GO:0033554	cellular response to stress	6.19e-05	0.00341	2.03	4965	370	278	42	[sec13 - cg6773 gene product from transcript cg6773-ra, His2Av - histone h2a variant, nop5 - cg10206 gene product from transcript cg10206-ra, Caf1 - chromatin assembly factor 1 subunit, Xrp1 - cg17836 gene product from transcript cg17836-rb, 14-3-3epsilon - cg31196 gene product from transcript cg31196-rb, HLH106 - helix loop helix protein 106, CG32276 - cg32276 gene product from transcript cg3227…
GO:0006123	mitochondrial electron transport, cytochrome c to oxygen	6.81e-05	0.00372	29.91	4965	3	166	3	[CoIV - cytochrome c oxidase subunit iv, CG9603 - cg9603 gene product from transcript cg9603-ra, CoVIIc - cytochrome c oxidase subunit viic]
GO:0030150	protein import into mitochondrial matrix	7.48e-05	0.00406	4.65	4965	9	949	8	[Tom40 - translocase of outer membrane 40, Tom7 - translocase of outer membrane 7, Tim17b - cg40451 gene product from transcript cg40451-ra, mge - maggie, Tom20 - translocase of outer membrane 20, CG8531 - cg8531 gene product from transcript cg8531-ra, ttm50 - tiny tim 50, CG7394 - cg7394 gene product from transcript cg7394-rd]
GO:0006122	mitochondrial electron transport, ubiquinol to cytochrome c	8.87e-05	0.00476	11.48	4965	7	309	5	[CG4769 - cg4769 gene product from transcript cg4769-ra, CG3731 - cg3731 gene product from transcript cg3731-ra, CG4169 - cg4169 gene product from transcript cg4169-ra, Ucrh - ubiquinol-cytochrome c reductase complex 11 kda protein, RFeSP - rieske iron-sulfur protein]
GO:0006414	translational elongation	9.08e-05	0.00484	24.34	4965	12	68	4	[RpLP1 - ribosomal protein lp1, Ef1alpha48D - elongation factor 1alpha48d, Ef2b - elongation factor 2b, Ef1beta - elongation factor 1 beta]
GO:0000463	maturation of LSU-rRNA from tricistronic rRNA transcript (SSU-rRNA, 5.8S rRNA, LSU-rRNA)	9.2e-05	0.00486	6.03	4965	6	823	6	[RpL7 - ribosomal protein l7, RpL7-like - ribosomal protein l7-like, CG4364 - cg4364 gene product from transcript cg4364-ra, CG6724 - cg6724 gene product from transcript cg6724-rb, CG5033 - cg5033 gene product from transcript cg5033-ra, RpL35 - ribosomal protein l35]
GO:1903902	positive regulation of viral life cycle	0.000114	0.00595	25.33	4965	3	196	3	[Sec61alpha - cg9539 gene product from transcript cg9539-ra, Rack1 - receptor of activated protein kinase c 1, TER94 - cg2331 gene product from transcript cg2331-ra]
GO:0048524	positive regulation of viral process	0.000114	0.0059	25.33	4965	3	196	3	[Sec61alpha - cg9539 gene product from transcript cg9539-ra, TER94 - cg2331 gene product from transcript cg2331-ra, Rack1 - receptor of activated protein kinase c 1]
GO:0070727	cellular macromolecule localization	0.000118	0.00609	1.64	4965	192	995	63	[sec13 - cg6773 gene product from transcript cg6773-ra, sqd - squid, mge - maggie, Karybeta3 - karyopherin beta 3, Kap-alpha3 - karyopherin alpha3, Pex14 - peroxin 14, Cdc42 - cg12530 gene product from transcript cg12530-rc, Nup107 - nucleoporin 107, Tm1 - tropomyosin 1, CG9853 - cg9853 gene product from transcript cg9853-rb, tum - tumbleweed, Tim17b - cg40451 gene product from transcript cg40451…
GO:0061640	cytoskeleton-dependent cytokinesis	0.000118	0.00605	2.25	4965	71	869	28	[Caf1 - chromatin assembly factor 1 subunit, sqh - spaghetti squash, scra - scraps, feo - fascetto, Arf79F - adp ribosylation factor 79f, Nup107 - nucleoporin 107, nesd - nessun dorma, Sep2 - septin 2, polo - cg12306 gene product from transcript cg12306-ra, shrb - shrub, tum - tumbleweed, alphaCop - alpha-coatomer protein, Rab11 - cg5771 gene product from transcript cg5771-ra, Act42A - actin 42a,…
GO:0034470	ncRNA processing	0.000123	0.00623	7.51	4965	126	42	8	[RpL7 - ribosomal protein l7, RpS8 - ribosomal protein s8, RpS6 - ribosomal protein s6, RpS16 - ribosomal protein s16, RpL10Ab - ribosomal protein l10ab, RpL7A - ribosomal protein l7a, RpL35 - ribosomal protein l35, RpS24 - ribosomal protein s24]
GO:0072594	establishment of protein localization to organelle	0.000124	0.00623	2.04	4965	83	995	34	[sec13 - cg6773 gene product from transcript cg6773-ra, CG10286 - cg10286 gene product from transcript cg10286-ra, Nup358 - nucleoporin 358, mge - maggie, Gtp-bp - gtp-binding protein, Tim8 - cg1728 gene product from transcript cg1728-ra, Karybeta3 - karyopherin beta 3, Kap-alpha3 - karyopherin alpha3, Pex14 - peroxin 14, Nup107 - nucleoporin 107, SrpRbeta - signal recognition particle receptor b…
GO:0006511	ubiquitin-dependent protein catabolic process	0.00013	0.00646	2.65	4965	145	310	24	[Rpn9 - regulatory particle non-atpase 9, Pros54 - proteasome 54kd subunit, RpL40 - ribosomal protein l40, Uch - ubiquitin carboxy-terminal hydrolase, Pros45 - cg1489 gene product from transcript cg1489-ra, Prosbeta5 - proteasome beta5 subunit, Rpt1 - regulatory particle triple-a atpase 1, Rpt3 - regulatory particle triple-a atpase 3, Pros26.4 - proteasome 26s subunit subunit 4 atpase, Prosbeta3 …
GO:0019941	modification-dependent protein catabolic process	0.00013	0.00641	2.65	4965	145	310	24	[Rpn9 - regulatory particle non-atpase 9, RpL40 - ribosomal protein l40, Pros54 - proteasome 54kd subunit, Uch - ubiquitin carboxy-terminal hydrolase, Pros45 - cg1489 gene product from transcript cg1489-ra, Prosbeta5 - proteasome beta5 subunit, Rpt1 - regulatory particle triple-a atpase 1, Rpt3 - regulatory particle triple-a atpase 3, Pros26.4 - proteasome 26s subunit subunit 4 atpase, Prosbeta7 …
GO:0017038	protein import	0.000135	0.00664	2.35	4965	51	995	24	[sec13 - cg6773 gene product from transcript cg6773-ra, Tom40 - translocase of outer membrane 40, Nup358 - nucleoporin 358, CG10286 - cg10286 gene product from transcript cg10286-ra, mge - maggie, Karybeta3 - karyopherin beta 3, Tom20 - translocase of outer membrane 20, CG8531 - cg8531 gene product from transcript cg8531-ra, Kap-alpha3 - karyopherin alpha3, Nup107 - nucleoporin 107, Tom7 - transl…
GO:0051603	proteolysis involved in cellular protein catabolic process	0.000149	0.00724	1.97	4965	160	646	41	[Rpn5 - regulatory particle non-atpase 5, Rpn6 - regulatory particle non-atpase 6, Uch - ubiquitin carboxy-terminal hydrolase, CtsB1 - cathepsin b1, Rpt1 - regulatory particle triple-a atpase 1, Pros26.4 - proteasome 26s subunit subunit 4 atpase, Cp1 - cysteine proteinase-1, Prosbeta3 - proteasome beta3 subunit, Prosbeta7 - proteasome beta7 subunit, CG13349 - cg13349 gene product from transcript …
GO:0043632	modification-dependent macromolecule catabolic process	0.000162	0.0078	2.61	4965	147	310	24	[Rpn9 - regulatory particle non-atpase 9, Pros54 - proteasome 54kd subunit, RpL40 - ribosomal protein l40, Uch - ubiquitin carboxy-terminal hydrolase, Pros45 - cg1489 gene product from transcript cg1489-ra, Prosbeta5 - proteasome beta5 subunit, Rpt1 - regulatory particle triple-a atpase 1, Rpt3 - regulatory particle triple-a atpase 3, Pros26.4 - proteasome 26s subunit subunit 4 atpase, Prosbeta3 …
GO:2000142	regulation of DNA-templated transcription, initiation	0.000164	0.00785	5.99	4965	19	349	8	[sec13 - cg6773 gene product from transcript cg6773-ra, B52 - cg10851 gene product from transcript cg10851-rn, Pros45 - cg1489 gene product from transcript cg1489-ra, Rpt1 - regulatory particle triple-a atpase 1, Rpt3 - regulatory particle triple-a atpase 3, Rpt4 - regulatory particle triple-a atpase 4, Pros26.4 - proteasome 26s subunit subunit 4 atpase, Tbp-1 - tat-binding protein-1]
GO:0060260	regulation of transcription initiation from RNA polymerase II promoter	0.000164	0.00779	5.99	4965	19	349	8	[sec13 - cg6773 gene product from transcript cg6773-ra, B52 - cg10851 gene product from transcript cg10851-rn, Pros45 - cg1489 gene product from transcript cg1489-ra, Rpt1 - regulatory particle triple-a atpase 1, Rpt3 - regulatory particle triple-a atpase 3, Rpt4 - regulatory particle triple-a atpase 4, Pros26.4 - proteasome 26s subunit subunit 4 atpase, Tbp-1 - tat-binding protein-1]
GO:0043254	regulation of protein complex assembly	0.000166	0.00782	2.41	4965	77	669	25	[sec13 - cg6773 gene product from transcript cg6773-ra, B52 - cg10851 gene product from transcript cg10851-rn, cpa - capping protein alpha, Rpt1 - regulatory particle triple-a atpase 1, Pros26.4 - proteasome 26s subunit subunit 4 atpase, Sgt - small glutamine-rich tetratricopeptide containing protein, Cdc42 - cg12530 gene product from transcript cg12530-rc, Ssrp - structure specific recognition p…
GO:0000910	cytokinesis	0.000169	0.00792	2.22	4965	72	869	28	[Caf1 - chromatin assembly factor 1 subunit, sqh - spaghetti squash, scra - scraps, feo - fascetto, Arf79F - adp ribosylation factor 79f, Nup107 - nucleoporin 107, nesd - nessun dorma, Sep2 - septin 2, polo - cg12306 gene product from transcript cg12306-ra, shrb - shrub, tum - tumbleweed, alphaCop - alpha-coatomer protein, Rab11 - cg5771 gene product from transcript cg5771-ra, Act42A - actin 42a,…
GO:0006974	cellular response to DNA damage stimulus	0.000182	0.00844	1.62	4965	191	993	62	[grp - grapes, Caf1 - chromatin assembly factor 1 subunit, 14-3-3epsilon - cg31196 gene product from transcript cg31196-rb, Rpt1 - regulatory particle triple-a atpase 1, Pros26.4 - proteasome 26s subunit subunit 4 atpase, Kap-alpha3 - karyopherin alpha3, Tctp - translationally controlled tumor protein, CG17331 - cg17331 gene product from transcript cg17331-rb, Nup107 - nucleoporin 107, Prosbeta2 …
GO:0034220	ion transmembrane transport	0.000182	0.0084	2.74	4965	88	432	21	[CG4769 - cg4769 gene product from transcript cg4769-ra, Fer1HCH - ferritin 1 heavy chain homologue, l(1)G0230 - lethal (1) g0230, Tim8 - cg1728 gene product from transcript cg1728-ra, VhaM9.7-b - vacuolar h[+] atpase subunit m9.7-b, VhaPPA1-1 - vacuolar h[+] atpase subunit ppa1-1, Fer2LCH - ferritin 2 light chain homologue, CG3321 - cg3321 gene product from transcript cg3321-rc, CG1746 - cg1746 …
GO:0009056	catabolic process	0.000244	0.0112	1.55	4965	391	646	79	[Atg8a - autophagy-specific gene 8a, CG8778 - cg8778 gene product from transcript cg8778-ra, sqd - squid, Rpn5 - regulatory particle non-atpase 5, Rpn6 - regulatory particle non-atpase 6, Gdh - glutamate dehydrogenase, Uba1 - ubiquitin activating enzyme 1, Rpt1 - regulatory particle triple-a atpase 1, Pros26.4 - proteasome 26s subunit subunit 4 atpase, LSm7 - cg13277 gene product from transcript …
GO:0009060	aerobic respiration	0.000251	0.0114	19.62	4965	3	253	3	[SdhB - succinate dehydrogenase b, CG3731 - cg3731 gene product from transcript cg3731-ra, Ucrh - ubiquinol-cytochrome c reductase complex 11 kda protein]
GO:0090407	organophosphate biosynthetic process	0.000254	0.0114	3.19	4965	109	243	17	[CG4769 - cg4769 gene product from transcript cg4769-ra, RnrS - ribonucleoside diphosphate reductase small subunit, l(1)G0230 - lethal (1) g0230, CG1746 - cg1746 gene product from transcript cg1746-ra, CG3321 - cg3321 gene product from transcript cg3321-rc, CG17273 - cg17273 gene product from transcript cg17273-ra, Adk2 - adenylate kinase-2, l(2)06225 - lethal (2) 06225, ATPsyn-d - atp synthase, …
GO:0045184	establishment of protein localization	0.000278	0.0125	1.54	4965	236	995	73	[sec13 - cg6773 gene product from transcript cg6773-ra, AP-1sigma - cg5864 gene product from transcript cg5864-ra, mge - maggie, Bap - beta adaptin, Karybeta3 - karyopherin beta 3, betaCop - beta-coatomer protein, Kap-alpha3 - karyopherin alpha3, CG5021 - cg5021 gene product from transcript cg5021-rc, pix - pixie, Pex14 - peroxin 14, Nup107 - nucleoporin 107, CG9853 - cg9853 gene product from tra…
GO:0043248	proteasome assembly	0.000284	0.0126	5.38	4965	10	646	7	[Rpn9 - regulatory particle non-atpase 9, Rpn6 - regulatory particle non-atpase 6, Pros54 - proteasome 54kd subunit, PI31 - cg8979 gene product from transcript cg8979-rd, CG13349 - cg13349 gene product from transcript cg13349-ra, Hsp83 - heat shock protein 83, Pomp - cg9324 gene product from transcript cg9324-ra]
GO:0044765	single-organism transport	0.000331	0.0146	1.39	4965	514	847	122	[sec13 - cg6773 gene product from transcript cg6773-ra, AP-1sigma - cg5864 gene product from transcript cg5864-ra, cpa - capping protein alpha, Bap - beta adaptin, Karybeta3 - karyopherin beta 3, CG5021 - cg5021 gene product from transcript cg5021-rc, sesB - stress-sensitive b, Syb - synaptobrevin, Cdc42 - cg12530 gene product from transcript cg12530-rc, fzy - fizzy, Rab11 - cg5771 gene product f…
GO:0006613	cotranslational protein targeting to membrane	0.000347	0.0152	7.69	4965	6	538	5	[Srp54k - signal recognition particle protein 54k, SrpRbeta - signal recognition particle receptor beta, Gtp-bp - gtp-binding protein, l(1)G0320 - lethal (1) g0320, SsRbeta - signal sequence receptor beta]
GO:0045047	protein targeting to ER	0.000347	0.0151	7.69	4965	6	538	5	[Srp54k - signal recognition particle protein 54k, SrpRbeta - signal recognition particle receptor beta, Spase22-23 - spase 22/23-subunit, Gtp-bp - gtp-binding protein, Spase25 - spase 25-subunit]
GO:0044248	cellular catabolic process	0.000393	0.017	1.58	4965	341	646	70	[CG8778 - cg8778 gene product from transcript cg8778-ra, Atg8a - autophagy-specific gene 8a, sqd - squid, Rpn5 - regulatory particle non-atpase 5, Rpn6 - regulatory particle non-atpase 6, Gdh - glutamate dehydrogenase, Uba1 - ubiquitin activating enzyme 1, Rpt1 - regulatory particle triple-a atpase 1, Pros26.4 - proteasome 26s subunit subunit 4 atpase, LSm7 - cg13277 gene product from transcript …
GO:0015031	protein transport	0.000415	0.0178	1.54	4965	227	995	70	[sec13 - cg6773 gene product from transcript cg6773-ra, AP-1sigma - cg5864 gene product from transcript cg5864-ra, mge - maggie, Bap - beta adaptin, Karybeta3 - karyopherin beta 3, betaCop - beta-coatomer protein, Kap-alpha3 - karyopherin alpha3, CG5021 - cg5021 gene product from transcript cg5021-rc, pix - pixie, Pex14 - peroxin 14, Nup107 - nucleoporin 107, Tim17b - cg40451 gene product from tr…
GO:0031334	positive regulation of protein complex assembly	0.000419	0.0178	2.65	4965	36	885	17	[sec13 - cg6773 gene product from transcript cg6773-ra, Arp2 - actin-related protein 2, Arpc3A - actin-related protein 2/3 complex, subunit 3a, Arpc2 - actin-related protein 2/3 complex, subunit 2, Pros45 - cg1489 gene product from transcript cg1489-ra, Rpt1 - regulatory particle triple-a atpase 1, Arpc5 - actin-related protein 2/3 complex, subunit 5, Rpt3 - regulatory particle triple-a atpase 3,…
GO:0009263	deoxyribonucleotide biosynthetic process	0.000427	0.0181	16.5	4965	3	301	3	[RnrS - ribonucleoside diphosphate reductase small subunit, Ts - cg3181 gene product from transcript cg3181-ra, RnrL - ribonucleoside diphosphate reductase large subunit]
GO:0042744	hydrogen peroxide catabolic process	0.000466	0.0196	6	4965	5	828	5	[Prx5 - peroxiredoxin 5, Prx3 - peroxiredoxin 3, Cat - catalase, Jafrac1 - thioredoxin peroxidase 1, Jafrac2 - thioredoxin peroxidase 2]
GO:0006909	phagocytosis	0.00049	0.0205	1.87	4965	137	776	40	[cpa - capping protein alpha, eIF-1A - eukaryotic initiation factor 1a, HLH106 - helix loop helix protein 106, betaCop - beta-coatomer protein, Int6 - int6 homologue, mts - microtubule star, Cdc42 - cg12530 gene product from transcript cg12530-rc, Ip259 - intronic protein 259, polo - cg12306 gene product from transcript cg12306-ra, Pp1-87B - protein phosphatase 1 at 87b, alphaCop - alpha-coatomer…
GO:0034976	response to endoplasmic reticulum stress	0.000507	0.021	4.12	4965	53	250	11	[Xbp1 - x box binding protein-1, Pdi - protein disulfide isomerase, CaBP1 - calcium-binding protein 1, Pros45 - cg1489 gene product from transcript cg1489-ra, CG32276 - cg32276 gene product from transcript cg32276-rb, ERp60 - cg8983 gene product from transcript cg8983-ra, crc - cryptocephal, Rpt1 - regulatory particle triple-a atpase 1, Rpt3 - regulatory particle triple-a atpase 3, Rpt4 - regulat…
GO:0009069	serine family amino acid metabolic process	0.000523	0.0215	8.34	4965	8	372	5	[CG7430 - cg7430 gene product from transcript cg7430-ra, Ahcy13 - adenosylhomocysteinase at 13, SelD - selenide,water dikinase, CG3011 - cg3011 gene product from transcript cg3011-ra, Cbs - cystathionine beta-synthase]
GO:0044763	single-organism cellular process	0.000531	0.0217	1.15	4965	2098	886	429	[Aats-glupro - glutamyl-prolyl-trna synthetase, CG8778 - cg8778 gene product from transcript cg8778-ra, l(3)neo18 - lethal (3) neo18, AP-1sigma - cg5864 gene product from transcript cg5864-ra, sqd - squid, EfTuM - elongation factor tu mitochondrial, grp - grapes, B52 - cg10851 gene product from transcript cg10851-rn, Gdh - glutamate dehydrogenase, CtsB1 - cathepsin b1, Pros26.4 - proteasome 26s s…
GO:0042886	amide transport	0.000565	0.023	1.52	4965	233	995	71	[sec13 - cg6773 gene product from transcript cg6773-ra, AP-1sigma - cg5864 gene product from transcript cg5864-ra, mge - maggie, Bap - beta adaptin, Karybeta3 - karyopherin beta 3, betaCop - beta-coatomer protein, Kap-alpha3 - karyopherin alpha3, CG5021 - cg5021 gene product from transcript cg5021-rc, pix - pixie, Pex14 - peroxin 14, Nup107 - nucleoporin 107, Tim17b - cg40451 gene product from tr…
GO:0051716	cellular response to stimulus	0.000612	0.0247	1.84	4965	407	278	42	[sec13 - cg6773 gene product from transcript cg6773-ra, His2Av - histone h2a variant, nop5 - cg10206 gene product from transcript cg10206-ra, Xrp1 - cg17836 gene product from transcript cg17836-rb, Caf1 - chromatin assembly factor 1 subunit, 14-3-3epsilon - cg31196 gene product from transcript cg31196-rb, HLH106 - helix loop helix protein 106, CG32276 - cg32276 gene product from transcript cg3227…
GO:0015833	peptide transport	0.000671	0.0269	1.52	4965	230	995	70	[sec13 - cg6773 gene product from transcript cg6773-ra, AP-1sigma - cg5864 gene product from transcript cg5864-ra, mge - maggie, Bap - beta adaptin, Karybeta3 - karyopherin beta 3, betaCop - beta-coatomer protein, Kap-alpha3 - karyopherin alpha3, CG5021 - cg5021 gene product from transcript cg5021-rc, pix - pixie, Pex14 - peroxin 14, Nup107 - nucleoporin 107, Tim17b - cg40451 gene product from tr…
GO:0034660	ncRNA metabolic process	0.000705	0.0281	5.28	4965	179	42	8	[RpL7 - ribosomal protein l7, RpS8 - ribosomal protein s8, RpS6 - ribosomal protein s6, RpS16 - ribosomal protein s16, RpL10Ab - ribosomal protein l10ab, RpL7A - ribosomal protein l7a, RpL35 - ribosomal protein l35, RpS24 - ribosomal protein s24]
GO:1901565	organonitrogen compound catabolic process	0.000705	0.0279	2.24	4965	179	310	25	[Gdh - glutamate dehydrogenase, Rpt1 - regulatory particle triple-a atpase 1, Pros26.4 - proteasome 26s subunit subunit 4 atpase, CG13349 - cg13349 gene product from transcript cg13349-ra, Prosbeta3 - proteasome beta3 subunit, Prosbeta7 - proteasome beta7 subunit, Pros28.1 - proteasome 28kd subunit 1, CG17331 - cg17331 gene product from transcript cg17331-rb, p47 - cg11139 gene product from trans…
GO:0006886	intracellular protein transport	0.000824	0.0324	1.57	4965	188	995	59	[sec13 - cg6773 gene product from transcript cg6773-ra, AP-1sigma - cg5864 gene product from transcript cg5864-ra, mge - maggie, Bap - beta adaptin, Karybeta3 - karyopherin beta 3, betaCop - beta-coatomer protein, Kap-alpha3 - karyopherin alpha3, pix - pixie, Pex14 - peroxin 14, Nup107 - nucleoporin 107, Tim17b - cg40451 gene product from transcript cg40451-ra, AP-50 - cg7057 gene product from tr…
GO:0000281	mitotic cytokinesis	0.000846	0.0331	2.52	4965	45	787	18	[Rop - ras opposite, Caf1 - chromatin assembly factor 1 subunit, sqh - spaghetti squash, scra - scraps, feo - fascetto, Rho1 - cg8416 gene product from transcript cg8416-rb, pnut - peanut, alphaTub84D - alpha-tubulin at 84d, Sep2 - septin 2, pav - pavarotti, shrb - shrub, tum - tumbleweed, Act42A - actin 42a, CycB - cyclin b, chic - chickadee, Act5C - actin 5c, gammaCop - gamma-coatomer protein, …
GO:0033365	protein localization to organelle	0.000862	0.0335	1.83	4965	101	995	37	[sec13 - cg6773 gene product from transcript cg6773-ra, His2Av - histone h2a variant, Nup358 - nucleoporin 358, CG10286 - cg10286 gene product from transcript cg10286-ra, Gtp-bp - gtp-binding protein, mge - maggie, Tim8 - cg1728 gene product from transcript cg1728-ra, Karybeta3 - karyopherin beta 3, Kap-alpha3 - karyopherin alpha3, Pex14 - peroxin 14, Nup107 - nucleoporin 107, SrpRbeta - signal r…
GO:0006220	pyrimidine nucleotide metabolic process	0.000889	0.0343	5.15	4965	8	723	6	[awd - abnormal wing discs, e(r) - enhancer of rudimentary, Ts - cg3181 gene product from transcript cg3181-ra, r-l - rudimentary-like, Dak1 - cg6092 gene product from transcript cg6092-ra, dUTPase - deoxyuridine triphosphatase]
GO:0033036	macromolecule localization	0.00094	0.0361	1.44	4965	367	847	90	[sec13 - cg6773 gene product from transcript cg6773-ra, AP-1sigma - cg5864 gene product from transcript cg5864-ra, sqd - squid, mge - maggie, scra - scraps, Bap - beta adaptin, Karybeta3 - karyopherin beta 3, betaCop - beta-coatomer protein, tacc - transforming acidic coiled-coil protein, Kap-alpha3 - karyopherin alpha3, CG5021 - cg5021 gene product from transcript cg5021-rc, pix - pixie, Cdc42 -…
GO:0034728	nucleosome organization	0.000957	0.0365	3.56	4965	30	512	11	[asf1 - anti-silencing factor 1, HipHop - hp1-hoap-interacting protein, Caf1 - chromatin assembly factor 1 subunit, CG2051 - cg2051 gene product from transcript cg2051-rb, Nap1 - nucleosome assembly protein 1, Nurf-38 - nucleosome remodeling factor - 38kd, dre4 - cg1828 gene product from transcript cg1828-rb, rept - reptin, Df31 - decondensation factor 31, Iswi - imitation swi, His4:CG33871 - cg3…
GO:1901137	carbohydrate derivative biosynthetic process	0.000957	0.0363	2.97	4965	110	243	16	[CG4769 - cg4769 gene product from transcript cg4769-ra, RnrS - ribonucleoside diphosphate reductase small subunit, l(1)G0230 - lethal (1) g0230, CG3321 - cg3321 gene product from transcript cg3321-rc, CG1746 - cg1746 gene product from transcript cg1746-ra, CG17273 - cg17273 gene product from transcript cg17273-ra, Adk2 - adenylate kinase-2, l(2)06225 - lethal (2) 06225, ATPsyn-d - atp synthase, …
GO:0043933	macromolecular complex subunit organization	0.000989	0.0372	2.87	4965	239	116	16	[RpL6 - ribosomal protein l6, RpS27 - ribosomal protein s27, RpS28b - ribosomal protein s28b, CoVIb - cytochrome c oxidase subunit vib, RpS15 - ribosomal protein s15, RpL10 - ribosomal protein l10, Hsp83 - heat shock protein 83, RpL5 - ribosomal protein l5, Df31 - decondensation factor 31, RpL24 - ribosomal protein l24, Nap1 - nucleosome assembly protein 1, RpL11 - ribosomal protein l11, RpL12 - …
Genes with low transcription
GO Term	Description	P-value	FDR q-value	Enrichment	N	B	n	b	Genes
GO:0003008	system process	1.64e-09	1.01e-05	1.87	4965	242	974	89	[EcR - ecdysone receptor, Ir76a - ionotropic receptor 76a, Rh4 - rhodopsin 4, nemy - no extended memory, Ank2 - ankyrin 2, rpk - ripped pocket, rdgB - retinal degeneration b, KCNQ - kcnq potassium channel, Nf1 - neurofibromin 1, dnc - dunce, Nha1 - na[+]/h[+] hydrogen antiporter 1, smi35A - smell impaired 35a, CAP - cg18408 gene product from transcript cg18408-ri, rdgA - retinal degeneration a, i…
GO:0007186	G-protein coupled receptor signaling pathway	3.61e-09	1.12e-05	3.01	4965	56	942	32	[Rh4 - rhodopsin 4, mAcR-60C - muscarinic acetylcholine receptor 60c, rdgB - retinal degeneration b, Tbh - tyramine beta hydroxylase, GABA-B-R3 - metabotropic gaba-b receptor subtype 3, norpA - no receptor potential a, mGluRA - metabotropic glutamate receptor, CG42796 - cg42796 gene product from transcript cg42796-re, fz - frizzled, CG13229 - cg13229 gene product from transcript cg13229-rc, CG135…
GO:0007600	sensory perception	5.27e-09	1.09e-05	3.08	4965	97	582	35	[CG11638 - cg11638 gene product from transcript cg11638-ra, Rh4 - rhodopsin 4, Ank2 - ankyrin 2, Or83a - odorant receptor 83a, rpk - ripped pocket, nompB - no mechanoreceptor potential b, CG43313 - cg43313 gene product from transcript cg43313-ra, Rfx - cg6312 gene product from transcript cg6312-rc, dysc - dyschronic, Obp44a - odorant-binding protein 44a, smi35A - smell impaired 35a, nrv3 - nervan…
GO:0050877	neurological system process	2.38e-08	3.68e-05	1.86	4965	216	974	79	[EcR - ecdysone receptor, Ir76a - ionotropic receptor 76a, Rh4 - rhodopsin 4, Ank2 - ankyrin 2, nemy - no extended memory, rpk - ripped pocket, rdgB - retinal degeneration b, Nf1 - neurofibromin 1, dnc - dunce, smi35A - smell impaired 35a, CAP - cg18408 gene product from transcript cg18408-ri, rdgA - retinal degeneration a, ine - inebriated, Appl - beta amyloid protein precursor-like, lilli - lil…
GO:0098742	cell-cell adhesion via plasma-membrane adhesion molecules	2.73e-07	0.000337	4.81	4965	20	722	14	[shg - shotgun, scb - scab, fz - frizzled, kug - kugelei, betaInt-nu - beta[nu] integrin, Fas2 - fasciclin 2, Cad87A - cadherin 87a, Cad96Ca - cadherin 96ca, rst - roughest, Cad96Cb - cadherin 96cb, alphaPS5 - cg5372 gene product from transcript cg5372-ra, kirre - kin of irre, CadN2 - cadherin-n2, N - notch]
GO:0051606	detection of stimulus	2.82e-06	0.00291	3.47	4965	66	455	21	[CheB42c - chemosensory protein b 42c, Dscam - down syndrome cell adhesion molecule, CG14446 - cg14446 gene product from transcript cg14446-rc, Ir41a - ionotropic receptor 41a, Rh4 - rhodopsin 4, PIP5K59B - cg3682 gene product from transcript cg3682-rg, rpk - ripped pocket, Mmp2 - matrix metalloproteinase 2, Or83a - odorant receptor 83a, cac - cacophony, Or10a - odorant receptor 10a, pain - painl…
GO:0007156	homophilic cell adhesion via plasma membrane adhesion molecules	5.51e-06	0.00487	5.29	4965	13	722	10	[Fas2 - fasciclin 2, shg - shotgun, Cad96Ca - cadherin 96ca, Cad87A - cadherin 87a, Cad96Cb - cadherin 96cb, rst - roughest, fz - frizzled, kirre - kin of irre, CadN2 - cadherin-n2, kug - kugelei]
GO:0050906	detection of stimulus involved in sensory perception	7.73e-06	0.00597	4.15	4965	36	499	15	[CG14446 - cg14446 gene product from transcript cg14446-rc, Dscam - down syndrome cell adhesion molecule, Or83a - odorant receptor 83a, rpk - ripped pocket, cac - cacophony, Or10a - odorant receptor 10a, pain - painless, Mctp - multiple c2 domain and transmembrane region protein, hiw - highwire, cpo - couch potato, Ir93a - ionotropic receptor 93a, CG9317 - cg9317 gene product from transcript cg93…
GO:0050954	sensory perception of mechanical stimulus	1.19e-05	0.00814	3.41	4965	34	727	17	[Ank2 - ankyrin 2, rpk - ripped pocket, Tmhs - tetraspan membrane protein in hair cell stereocilia ortholog, Rootletin - cg6129 gene product from transcript cg6129-rd, Rfx - cg6312 gene product from transcript cg6312-rc, nompB - no mechanoreceptor potential b, dysc - dyschronic, CG14636 - cg14636 gene product from transcript cg14636-ra, CG31320 - cg31320 gene product from transcript cg31320-ra, n…
GO:0007605	sensory perception of sound	1.54e-05	0.0095	3.66	4965	28	727	15	[Ank2 - ankyrin 2, Tmhs - tetraspan membrane protein in hair cell stereocilia ortholog, Rootletin - cg6129 gene product from transcript cg6129-rd, nompB - no mechanoreceptor potential b, Rfx - cg6312 gene product from transcript cg6312-rc, dysc - dyschronic, CG31320 - cg31320 gene product from transcript cg31320-ra, CG14636 - cg14636 gene product from transcript cg14636-ra, nrv3 - nervana 3, CAP …
GO:0009612	response to mechanical stimulus	3.16e-05	0.0177	12.18	4965	15	163	6	[Dscam - down syndrome cell adhesion molecule, CG1732 - cg1732 gene product from transcript cg1732-ra, nrv3 - nervana 3, brv3 - brivido-3, rpk - ripped pocket, pain - painless]
GO:0003341	cilium movement	6.6e-05	0.034	6.37	4965	6	780	6	[CG31320 - cg31320 gene product from transcript cg31320-ra, CG10859 - cg10859 gene product from transcript cg10859-ra, Dic61B - dynein intermediate chain at 61b, l(2)41Ab - lethal (2) 41ab, Dhc62B - dynein heavy chain at 62b, CG3085 - cg3085 gene product from transcript cg3085-rb]
GO:0007635	chemosensory behavior	6.76e-05	0.0321	2.19	4965	74	951	31	[CG13377 - cg13377 gene product from transcript cg13377-rb, Inx2 - innexin 2, Or83a - odorant receptor 83a, nord - cg30418 gene product from transcript cg30418-ra, Nf1 - neurofibromin 1, dnc - dunce, dlt - discs lost, neur - neuralized, vn - vein, Sema-5c - semaphorin-5c, smi35A - smell impaired 35a, cpo - couch potato, Fas2 - fasciclin 2, NaCP60E - na channel protein 60e, lilli - lilliputian, lt…
GO:0050982	detection of mechanical stimulus	6.99e-05	0.0308	20.31	4965	6	163	4	[Dscam - down syndrome cell adhesion molecule, brv3 - brivido-3, rpk - ripped pocket, pain - painless]
GO:0050808	synapse organization	7.09e-05	0.0292	2.51	4965	89	578	26	[Ank2 - ankyrin 2, RhoGAP100F - cg1976 gene product from transcript cg1976-rd, mGluRA - metabotropic glutamate receptor, Gli - gliotactin, Gs2 - glutamine synthetase 2, Tl - toll, hiw - highwire, Nos - nitric oxide synthase, Fas2 - fasciclin 2, Grip - glutamate receptor binding protein, dpr19 - cg13140 gene product from transcript cg13140-rb, dpr18 - cg14948 gene product from transcript cg14948-r…
GO:0046068	cGMP metabolic process	9.79e-05	0.0378	4.87	4965	10	815	8	[Ac76E - adenylyl cyclase 76e, CG34357 - cg34357 gene product from transcript cg34357-rd, Pde6 - phosphodiesterase 6, rut - rutabaga, Gyc-89Da - guanylyl cyclase at 89da, Ac3 - cg1506 gene product from transcript cg1506-ra, Ac13E - adenylyl cyclase 35c, CG3216 - cg3216 gene product from transcript cg3216-rd]
GO:0052652	cyclic purine nucleotide metabolic process	0.000108	0.0392	5.33	4965	8	815	7	[Ac76E - adenylyl cyclase 76e, CG34357 - cg34357 gene product from transcript cg34357-rd, rut - rutabaga, Gyc-89Da - guanylyl cyclase at 89da, Ac3 - cg1506 gene product from transcript cg1506-ra, Ac13E - adenylyl cyclase 35c, CG3216 - cg3216 gene product from transcript cg3216-rd]
GO:0006182	cGMP biosynthetic process	0.000108	0.037	5.33	4965	8	815	7	[Ac76E - adenylyl cyclase 76e, CG34357 - cg34357 gene product from transcript cg34357-rd, rut - rutabaga, Gyc-89Da - guanylyl cyclase at 89da, Ac13E - adenylyl cyclase 35c, Ac3 - cg1506 gene product from transcript cg1506-ra, CG3216 - cg3216 gene product from transcript cg3216-rd]
GO:0009190	cyclic nucleotide biosynthetic process	0.000108	0.0351	5.33	4965	8	815	7	[Ac76E - adenylyl cyclase 76e, CG34357 - cg34357 gene product from transcript cg34357-rd, rut - rutabaga, Gyc-89Da - guanylyl cyclase at 89da, Ac13E - adenylyl cyclase 35c, Ac3 - cg1506 gene product from transcript cg1506-ra, CG3216 - cg3216 gene product from transcript cg3216-rd]
GO:0007606	sensory perception of chemical stimulus	0.000125	0.0387	2.91	4965	29	942	16	[CheB42c - chemosensory protein b 42c, Gr10a - gustatory receptor 10a, G-oalpha47A - g protein oalpha 47a, Or83a - odorant receptor 83a, rdgB - retinal degeneration b, smi35A - smell impaired 35a, Obp44a - odorant-binding protein 44a, rdgA - retinal degeneration a, dpr19 - cg13140 gene product from transcript cg13140-rb, dpr18 - cg14948 gene product from transcript cg14948-ra, pdm3 - pou domain m…
GO:0016339	calcium-dependent cell-cell adhesion via plasma membrane cell adhesion molecules	0.000198	0.0582	5.35	4965	9	722	7	[shg - shotgun, Cad87A - cadherin 87a, Cad96Ca - cadherin 96ca, Cad96Cb - cadherin 96cb, scb - scab, CadN2 - cadherin-n2, kug - kugelei]
GO:0019932	second-messenger-mediated signaling	0.000226	0.0635	3.3	4965	19	951	12	[CG42260 - cg42260 gene product from transcript cg42260-rb, Nos - nitric oxide synthase, CG34357 - cg34357 gene product from transcript cg34357-rd, rut - rutabaga, G-oalpha47A - g protein oalpha 47a, norpA - no receptor potential a, cac - cacophony, Pka-C1 - camp-dependent protein kinase 1, Nf1 - neurofibromin 1, dnc - dunce, CG3216 - cg3216 gene product from transcript cg3216-rd, Lgr3 - cg31096 …
GO:0042048	olfactory behavior	0.000246	0.0661	2.15	4965	68	951	28	[CG13377 - cg13377 gene product from transcript cg13377-rb, Inx2 - innexin 2, Or83a - odorant receptor 83a, nord - cg30418 gene product from transcript cg30418-ra, Nf1 - neurofibromin 1, dnc - dunce, dlt - discs lost, neur - neuralized, vn - vein, Sema-5c - semaphorin-5c, smi35A - smell impaired 35a, cpo - couch potato, Fas2 - fasciclin 2, NaCP60E - na channel protein 60e, lilli - lilliputian, lt…
GO:0050974	detection of mechanical stimulus involved in sensory perception	0.000272	0.0699	25.51	4965	4	146	3	[Dscam - down syndrome cell adhesion molecule, rpk - ripped pocket, pain - painless]
GO:0006171	cAMP biosynthetic process	0.000328	0.0812	9.58	4965	4	518	4	[Ac76E - adenylyl cyclase 76e, rut - rutabaga, Ac13E - adenylyl cyclase 35c, Ac3 - cg1506 gene product from transcript cg1506-ra]
GO:0006811	ion transport	0.00033	0.0783	1.85	4965	199	566	42	[CG7589 - cg7589 gene product from transcript cg7589-rb, rpk - ripped pocket, Irk3 - inwardly rectifying potassium channel 3, KCNQ - kcnq potassium channel, cac - cacophony, slif - slimfast, NaPi-T - na[+]-dependent inorganic phosphate cotransporter, MFS17 - major facilitator superfamily transporter 17, Nha1 - na[+]/h[+] hydrogen antiporter 1, nrv3 - nervana 3, CG42260 - cg42260 gene product from…
GO:0009582	detection of abiotic stimulus	0.000357	0.0817	3.37	4965	49	421	14	[Dscam - down syndrome cell adhesion molecule, CG14446 - cg14446 gene product from transcript cg14446-rc, Rh4 - rhodopsin 4, PIP5K59B - cg3682 gene product from transcript cg3682-rg, Mmp2 - matrix metalloproteinase 2, rpk - ripped pocket, cac - cacophony, pain - painless, Mctp - multiple c2 domain and transmembrane region protein, hiw - highwire, brv3 - brivido-3, rdgA - retinal degeneration a, C…
GO:0009581	detection of external stimulus	0.000357	0.0788	3.37	4965	49	421	14	[Dscam - down syndrome cell adhesion molecule, CG14446 - cg14446 gene product from transcript cg14446-rc, Rh4 - rhodopsin 4, PIP5K59B - cg3682 gene product from transcript cg3682-rg, Mmp2 - matrix metalloproteinase 2, rpk - ripped pocket, cac - cacophony, pain - painless, Mctp - multiple c2 domain and transmembrane region protein, hiw - highwire, brv3 - brivido-3, rdgA - retinal degeneration a, C…
GO:0007165	signal transduction	0.000385	0.0821	1.81	4965	545	231	46	[mAcR-60C - muscarinic acetylcholine receptor 60c, Pde6 - phosphodiesterase 6, Ank2 - ankyrin 2, Mmp2 - matrix metalloproteinase 2, RhoGAP100F - cg1976 gene product from transcript cg1976-rd, GABA-B-R3 - metabotropic gaba-b receptor subtype 3, cac - cacophony, Duox - dual oxidase, mGluRA - metabotropic glutamate receptor, CG13229 - cg13229 gene product from transcript cg13229-rc, fz - frizzled, C…
GO:0044700	single organism signaling	0.000385	0.0793	2.83	4965	195	162	18	[CG1732 - cg1732 gene product from transcript cg1732-ra, mAcR-60C - muscarinic acetylcholine receptor 60c, Mmp2 - matrix metalloproteinase 2, CG31612 - cg31612 gene product from transcript cg31612-ra, cac - cacophony, bowl - brother of odd with entrails limited, kek6 - cg1804 gene product from transcript cg1804-ra, nAcRalpha-30D - nicotinic acetylcholine receptor alpha 30d, CG9935 - cg9935 gene p…
GO:0023052	signaling	0.000537	0.107	2.79	4965	198	162	18	[CG1732 - cg1732 gene product from transcript cg1732-ra, mAcR-60C - muscarinic acetylcholine receptor 60c, Mmp2 - matrix metalloproteinase 2, CG31612 - cg31612 gene product from transcript cg31612-ra, cac - cacophony, bowl - brother of odd with entrails limited, kek6 - cg1804 gene product from transcript cg1804-ra, nAcRalpha-30D - nicotinic acetylcholine receptor alpha 30d, CG9935 - cg9935 gene p…
GO:0008016	regulation of heart contraction	0.000602	0.116	13.62	4965	9	162	4	[Acer - angiotensin-converting enzyme-related, Nos - nitric oxide synthase, cac - cacophony, pain - painless]
GO:1903522	regulation of blood circulation	0.000602	0.113	13.62	4965	9	162	4	[Acer - angiotensin-converting enzyme-related, Nos - nitric oxide synthase, cac - cacophony, pain - painless]
GO:0009187	cyclic nucleotide metabolic process	0.00061	0.111	5.16	4965	12	561	7	[Ac76E - adenylyl cyclase 76e, CG34357 - cg34357 gene product from transcript cg34357-rd, Pde6 - phosphodiesterase 6, rut - rutabaga, Gyc-89Da - guanylyl cyclase at 89da, Ac3 - cg1506 gene product from transcript cg1506-ra, Ac13E - adenylyl cyclase 35c]
GO:0051149	positive regulation of muscle cell differentiation	0.000636	0.112	55.79	4965	2	89	2	[Dscam - down syndrome cell adhesion molecule, DAAM - dishevelled associated activator of morphogenesis]
GO:0050953	sensory perception of light stimulus	0.000758	0.13	10.64	4965	6	311	4	[dysc - dyschronic, Rh4 - rhodopsin 4, t - tan, CG9317 - cg9317 gene product from transcript cg9317-ra]
GO:0007157	heterophilic cell-cell adhesion via plasma membrane cell adhesion molecules	0.000784	0.131	4.84	4965	7	879	6	[betaInt-nu - beta[nu] integrin, scb - scab, mew - multiple edematous wings, kirre - kin of irre, alphaPS5 - cg5372 gene product from transcript cg5372-ra, N - notch]
GO:0051147	regulation of muscle cell differentiation	0.000879	0.143	11.21	4965	7	253	4	[Dscam - down syndrome cell adhesion molecule, mspo - m-spondin, DAAM - dishevelled associated activator of morphogenesis, kirre - kin of irre]
GO:0044708	single-organism behavior	0.000884	0.14	1.51	4965	231	979	69	[EcR - ecdysone receptor, CG13377 - cg13377 gene product from transcript cg13377-rb, Ank2 - ankyrin 2, Inx2 - innexin 2, nemy - no extended memory, cac - cacophony, Nf1 - neurofibromin 1, dnc - dunce, smi35A - smell impaired 35a, NaCP60E - na channel protein 60e, lilli - lilliputian, CDase - ceramidase, Appl - beta amyloid protein precursor-like, Gr5a - gustatory receptor 5a, Lin29 - cg2052 gene …
GO:0019935	cyclic-nucleotide-mediated signaling	0.000924	0.143	3.8	4965	11	951	8	[CG34357 - cg34357 gene product from transcript cg34357-rd, CG42260 - cg42260 gene product from transcript cg42260-rb, rut - rutabaga, Nf1 - neurofibromin 1, Pka-C1 - camp-dependent protein kinase 1, dnc - dunce, CG3216 - cg3216 gene product from transcript cg3216-rd, Lgr3 - cg31096 gene product from transcript cg31096-ra]
GO:0035249	synaptic transmission, glutamatergic	0.000935	0.141	42.8	4965	2	116	2	[Caps - calcium activated protein for secretion, CG9935 - cg9935 gene product from transcript cg9935-rb]
Genes with high export
GO Term	Description	P-value	FDR q-value	Enrichment	N	B	n	b	Genes
GO:0090304	nucleic acid metabolic process	1.19e-27	7.36e-24	1.9	4965	645	998	246	[CG7175 - cg7175 gene product from transcript cg7175-ra, CG9684 - cg9684 gene product from transcript cg9684-ra, ecd - ecdysoneless, MED17 - mediator complex subunit 17, Arp5 - actin-related protein 5, RecQ5 - homolog of recq, SMC1 - cg6057 gene product from transcript cg6057-ra, dpa - disc proliferation abnormal, CG8064 - cg8064 gene product from transcript cg8064-ra, CG13472 - cg13472 gene prod…
GO:0006139	nucleobase-containing compound metabolic process	7.97e-21	2.46e-17	1.69	4965	779	998	265	[CG7175 - cg7175 gene product from transcript cg7175-ra, CG9684 - cg9684 gene product from transcript cg9684-ra, ecd - ecdysoneless, MED17 - mediator complex subunit 17, Zw - zwischenferment, Arp5 - actin-related protein 5, RecQ5 - homolog of recq, SMC1 - cg6057 gene product from transcript cg6057-ra, dpa - disc proliferation abnormal, CG8064 - cg8064 gene product from transcript cg8064-ra, CG134…
GO:0046483	heterocycle metabolic process	1.31e-20	2.7e-17	1.67	4965	817	998	274	[CG7175 - cg7175 gene product from transcript cg7175-ra, cm - carmine, CG9684 - cg9684 gene product from transcript cg9684-ra, ecd - ecdysoneless, MED17 - mediator complex subunit 17, Zw - zwischenferment, Arp5 - actin-related protein 5, RecQ5 - homolog of recq, SMC1 - cg6057 gene product from transcript cg6057-ra, p - pink, dpa - disc proliferation abnormal, CG8064 - cg8064 gene product from tra…
GO:1901360	organic cyclic compound metabolic process	2.94e-20	4.54e-17	1.64	4965	869	998	286	[CG7175 - cg7175 gene product from transcript cg7175-ra, cm - carmine, CG9684 - cg9684 gene product from transcript cg9684-ra, ecd - ecdysoneless, MED17 - mediator complex subunit 17, Zw - zwischenferment, Arp5 - actin-related protein 5, RecQ5 - homolog of recq, SMC1 - cg6057 gene product from transcript cg6057-ra, p - pink, dpa - disc proliferation abnormal, CG8112 - cg8112 gene product from tra…
GO:0016070	RNA metabolic process	3.82e-20	4.73e-17	1.9	4965	493	997	188	[CG7175 - cg7175 gene product from transcript cg7175-ra, nop5 - cg10206 gene product from transcript cg10206-ra, CG9684 - cg9684 gene product from transcript cg9684-ra, Tgt - trna-guanine transglycosylase, ecd - ecdysoneless, MED17 - mediator complex subunit 17, Arp5 - actin-related protein 5, CG13773 - cg13773 gene product from transcript cg13773-ra, l(2)k09022 - lethal (2) k09022, Spt6 - cg1222…
GO:0006725	cellular aromatic compound metabolic process	7.19e-20	7.4e-17	1.64	4965	849	998	280	[CG7175 - cg7175 gene product from transcript cg7175-ra, cm - carmine, CG9684 - cg9684 gene product from transcript cg9684-ra, ecd - ecdysoneless, MED17 - mediator complex subunit 17, Zw - zwischenferment, Arp5 - actin-related protein 5, RecQ5 - homolog of recq, SMC1 - cg6057 gene product from transcript cg6057-ra, p - pink, dpa - disc proliferation abnormal, CG8064 - cg8064 gene product from tra…
GO:0044260	cellular macromolecule metabolic process	1.13e-15	9.98e-13	1.4	4965	1444	998	406	[G9a - cg2995 gene product from transcript cg2995-rb, mos - cg8767 gene product from transcript cg8767-ra, SMC1 - cg6057 gene product from transcript cg6057-ra, morgue - modifier of rpr and grim, ubiquitously expressed, Elp3 - elongator complex protein 3, rdx - roadkill, Fbxl4 - f box and leucine-rich-repeat gene 4, Marcal1 - cg3753 gene product from transcript cg3753-ra, l(3)07882 - lethal (3) 0…
GO:0034641	cellular nitrogen compound metabolic process	1.68e-13	1.29e-10	1.5	4965	927	998	280	[CG7175 - cg7175 gene product from transcript cg7175-ra, CG9684 - cg9684 gene product from transcript cg9684-ra, ecd - ecdysoneless, MED17 - mediator complex subunit 17, Zw - zwischenferment, Arp5 - actin-related protein 5, asparagine-synthetase - asparagine synthetase, RecQ5 - homolog of recq, SMC1 - cg6057 gene product from transcript cg6057-ra, dpa - disc proliferation abnormal, CG8064 - cg806…
GO:0043170	macromolecule metabolic process	1.11e-11	7.64e-09	1.3	4965	1599	983	413	[G9a - cg2995 gene product from transcript cg2995-rb, mos - cg8767 gene product from transcript cg8767-ra, SMC1 - cg6057 gene product from transcript cg6057-ra, morgue - modifier of rpr and grim, ubiquitously expressed, Elp3 - elongator complex protein 3, rdx - roadkill, CG32473 - cg32473 gene product from transcript cg32473-ra, Fbxl4 - f box and leucine-rich-repeat gene 4, Marcal1 - cg3753 gene …
GO:0034660	ncRNA metabolic process	7.92e-11	4.89e-08	2.12	4965	179	970	74	[nop5 - cg10206 gene product from transcript cg10206-ra, Tgt - trna-guanine transglycosylase, CG13097 - cg13097 gene product from transcript cg13097-ra, l(2)k09022 - lethal (2) k09022, Trf4-1 - cg11265 gene product from transcript cg11265-ri, Mtr3 - cg8025 gene product from transcript cg8025-ra, CG7246 - cg7246 gene product from transcript cg7246-ra, CG6388 - cg6388 gene product from transcript c…
GO:0034470	ncRNA processing	6.18e-10	3.47e-07	2.29	4965	126	997	58	[nop5 - cg10206 gene product from transcript cg10206-ra, Tgt - trna-guanine transglycosylase, CG13097 - cg13097 gene product from transcript cg13097-ra, l(2)k09022 - lethal (2) k09022, Mtr3 - cg8025 gene product from transcript cg8025-ra, CG7246 - cg7246 gene product from transcript cg7246-ra, defl - deflated, CG6388 - cg6388 gene product from transcript cg6388-ra, Sas10 - cg4202 gene product fro…
GO:0006396	RNA processing	9.74e-10	5.01e-07	1.84	4965	294	899	98	[nop5 - cg10206 gene product from transcript cg10206-ra, CG9684 - cg9684 gene product from transcript cg9684-ra, ecd - ecdysoneless, Tgt - trna-guanine transglycosylase, l(2)k09022 - lethal (2) k09022, CG6388 - cg6388 gene product from transcript cg6388-ra, CG1671 - cg1671 gene product from transcript cg1671-ra, CG8064 - cg8064 gene product from transcript cg8064-ra, Fip1 - cg1078 gene product fr…
GO:0032774	RNA biosynthetic process	1.07e-09	5.07e-07	2.45	4965	100	992	49	[CG7175 - cg7175 gene product from transcript cg7175-ra, Caf1 - chromatin assembly factor 1 subunit, csul - capsuleen, MED16 - mediator complex subunit 16, ecd - ecdysoneless, MED17 - mediator complex subunit 17, Arp5 - actin-related protein 5, Taf2 - tbp-associated factor 2, mTTF - mitochondrial transcription termination factor, CG13773 - cg13773 gene product from transcript cg13773-ra, Spt6 - c…
GO:0044237	cellular metabolic process	2.77e-09	1.22e-06	1.23	4965	2006	973	482	[G9a - cg2995 gene product from transcript cg2995-rb, eIF2B-delta - cg10315 gene product from transcript cg10315-ra, mos - cg8767 gene product from transcript cg8767-ra, Pex16 - peroxin 16, SMC1 - cg6057 gene product from transcript cg6057-ra, CG5991 - cg5991 gene product from transcript cg5991-ra, morgue - modifier of rpr and grim, ubiquitously expressed, Elp3 - elongator complex protein 3, rdx …
GO:0071704	organic substance metabolic process	2.02e-08	8.3e-06	1.21	4965	2103	973	497	[G9a - cg2995 gene product from transcript cg2995-rb, mos - cg8767 gene product from transcript cg8767-ra, Pex16 - peroxin 16, SMC1 - cg6057 gene product from transcript cg6057-ra, CG5991 - cg5991 gene product from transcript cg5991-ra, morgue - modifier of rpr and grim, ubiquitously expressed, Elp3 - elongator complex protein 3, rdx - roadkill, Las - lipoic acid synthase, CG32473 - cg32473 gene …
GO:0051276	chromosome organization	2.08e-08	8.05e-06	2.06	4965	152	998	63	[CAP-D2 - cap-d2 condensin subunit, glu - gluon, barr - barren, Spc105R - spc105-related, SMC2 - cg10212 gene product from transcript cg10212-ra, RecQ5 - homolog of recq, Trf4-1 - cg11265 gene product from transcript cg11265-ri, Nup107 - nucleoporin 107, SMC1 - cg6057 gene product from transcript cg6057-ra, neb - nebbish, mus304 - mutagen-sensitive 304, BubR1 - bub1-related kinase, Nup62 - nucleo…
GO:0044238	primary metabolic process	2.29e-08	8.31e-06	1.23	4965	1981	903	442	[G9a - cg2995 gene product from transcript cg2995-rb, mos - cg8767 gene product from transcript cg8767-ra, Pex16 - peroxin 16, SMC1 - cg6057 gene product from transcript cg6057-ra, CG5991 - cg5991 gene product from transcript cg5991-ra, morgue - modifier of rpr and grim, ubiquitously expressed, Elp3 - elongator complex protein 3, rdx - roadkill, Las - lipoic acid synthase, CG32473 - cg32473 gene …
GO:0006259	DNA metabolic process	3.53e-08	1.21e-05	1.98	4965	171	998	68	[Ctf4 - cg13350 gene product from transcript cg13350-ra, CG14803 - cg14803 gene product from transcript cg14803-ra, Caf1 - chromatin assembly factor 1 subunit, cerv - cervantes, Caf1-180 - cg12109 gene product from transcript cg12109-rb, RecQ5 - homolog of recq, CG14814 - cg14814 gene product from transcript cg14814-rc, Nup107 - nucleoporin 107, SMC1 - cg6057 gene product from transcript cg6057-r…
GO:0006807	nitrogen compound metabolic process	5.81e-08	1.89e-05	1.23	4965	1809	983	439	[G9a - cg2995 gene product from transcript cg2995-rb, mos - cg8767 gene product from transcript cg8767-ra, SMC1 - cg6057 gene product from transcript cg6057-ra, morgue - modifier of rpr and grim, ubiquitously expressed, Elp3 - elongator complex protein 3, rdx - roadkill, CG32473 - cg32473 gene product from transcript cg32473-ra, Fbxl4 - f box and leucine-rich-repeat gene 4, Marcal1 - cg3753 gene …
GO:0009267	cellular response to starvation	1.22e-07	3.77e-05	2.63	4965	77	858	35	[nop5 - cg10206 gene product from transcript cg10206-ra, Rel - relish, CG11859 - cg11859 gene product from transcript cg11859-ra, Erk7 - extracellularly regulated kinase 7, CG3071 - cg3071 gene product from transcript cg3071-ra, CG13097 - cg13097 gene product from transcript cg13097-ra, CG31033 - cg31033 gene product from transcript cg31033-rc, l(2)k09022 - lethal (2) k09022, CG11660 - cg11660 ge…
GO:0031669	cellular response to nutrient levels	1.8e-07	5.31e-05	2.6	4965	78	858	35	[nop5 - cg10206 gene product from transcript cg10206-ra, Rel - relish, CG11859 - cg11859 gene product from transcript cg11859-ra, Erk7 - extracellularly regulated kinase 7, CG3071 - cg3071 gene product from transcript cg3071-ra, CG13097 - cg13097 gene product from transcript cg13097-ra, CG31033 - cg31033 gene product from transcript cg31033-rc, l(2)k09022 - lethal (2) k09022, CG11660 - cg11660 ge…
GO:0006260	DNA replication	1.93e-07	5.41e-05	3.48	4965	41	766	22	[Mcm6 - minichromosome maintenance 6, RfC38 - replication factor c 38kd subunit, Ctf4 - cg13350 gene product from transcript cg13350-ra, DNApol-alpha180 - dna polymerase alpha 180kd, Mcm10 - sensitized chromosome inheritance modifier 19, DNApol-alpha50 - dna polymerase alpha 50kd, CG5924 - cg5924 gene product from transcript cg5924-ra, Mcm2 - minichromosome maintenance 2, mus312 - mutagen-sensiti…
GO:0006351	transcription, DNA-templated	2.48e-07	6.67e-05	2.54	4965	67	992	34	[CG7175 - cg7175 gene product from transcript cg7175-ra, Caf1 - chromatin assembly factor 1 subunit, csul - capsuleen, ecd - ecdysoneless, MED17 - mediator complex subunit 17, Ssl1 - cg11115 gene product from transcript cg11115-ra, Arp5 - actin-related protein 5, CG13773 - cg13773 gene product from transcript cg13773-ra, Taf2 - tbp-associated factor 2, su(Hw) - suppressor of hairy wing, Spt6 - cg…
GO:0097659	nucleic acid-templated transcription	2.48e-07	6.39e-05	2.54	4965	67	992	34	[CG7175 - cg7175 gene product from transcript cg7175-ra, Caf1 - chromatin assembly factor 1 subunit, csul - capsuleen, ecd - ecdysoneless, MED17 - mediator complex subunit 17, Ssl1 - cg11115 gene product from transcript cg11115-ra, Arp5 - actin-related protein 5, CG13773 - cg13773 gene product from transcript cg13773-ra, Taf2 - tbp-associated factor 2, su(Hw) - suppressor of hairy wing, Spt6 - cg…
GO:0031668	cellular response to extracellular stimulus	2.69e-07	6.64e-05	2.56	4965	79	858	35	[nop5 - cg10206 gene product from transcript cg10206-ra, Rel - relish, CG11859 - cg11859 gene product from transcript cg11859-ra, Erk7 - extracellularly regulated kinase 7, CG3071 - cg3071 gene product from transcript cg3071-ra, CG13097 - cg13097 gene product from transcript cg13097-ra, CG31033 - cg31033 gene product from transcript cg31033-rc, l(2)k09022 - lethal (2) k09022, CG11660 - cg11660 ge…
GO:0071496	cellular response to external stimulus	5.81e-07	0.000138	2.5	4965	81	858	35	[nop5 - cg10206 gene product from transcript cg10206-ra, Rel - relish, CG11859 - cg11859 gene product from transcript cg11859-ra, Erk7 - extracellularly regulated kinase 7, CG3071 - cg3071 gene product from transcript cg3071-ra, CG13097 - cg13097 gene product from transcript cg13097-ra, CG31033 - cg31033 gene product from transcript cg31033-rc, l(2)k09022 - lethal (2) k09022, CG11660 - cg11660 ge…
GO:0009451	RNA modification	1.21e-06	0.000278	2.97	4965	40	962	23	[nop5 - cg10206 gene product from transcript cg10206-ra, Nop56 - cg13849 gene product from transcript cg13849-ra, CG18528 - cg18528 gene product from transcript cg18528-ra, CG7544 - cg7544 gene product from transcript cg7544-rb, CG9596 - cg9596 gene product from transcript cg9596-rb, Tgt - trna-guanine transglycosylase, CG17807 - cg17807 gene product from transcript cg17807-ra, CG8078 - cg8078 ge…
GO:0033554	cellular response to stress	1.57e-06	0.000346	1.58	4965	370	928	109	[nop5 - cg10206 gene product from transcript cg10206-ra, MED17 - mediator complex subunit 17, RecQ5 - homolog of recq, CG31033 - cg31033 gene product from transcript cg31033-rc, l(2)k09022 - lethal (2) k09022, SMC1 - cg6057 gene product from transcript cg6057-ra, CG11660 - cg11660 gene product from transcript cg11660-ra, mus304 - mutagen-sensitive 304, Pten - cg5671 gene product from transcript c…
GO:0009059	macromolecule biosynthetic process	1.65e-06	0.000351	1.72	4965	291	815	82	[CG7175 - cg7175 gene product from transcript cg7175-ra, Ctf4 - cg13350 gene product from transcript cg13350-ra, Caf1 - chromatin assembly factor 1 subunit, csul - capsuleen, beta3GalTII - galactosyltransferase ii, MED16 - mediator complex subunit 16, ecd - ecdysoneless, Caf1-180 - cg12109 gene product from transcript cg12109-rb, MED17 - mediator complex subunit 17, Arp5 - actin-related protein 5…
GO:0098813	nuclear chromosome segregation	2.06e-06	0.000425	2.72	4965	66	773	28	[CAP-D2 - cap-d2 condensin subunit, ball - ballchen, glu - gluon, mus312 - mutagen-sensitive 312, barr - barren, Axs - abnormal x segregation, neb - nebbish, mus304 - mutagen-sensitive 304, sub - subito, thr - three rows, Sse - separase, Hmr - hybrid male rescue, rod - rough deal, Cap-H2 - chromosome associated protein h2, Mcm10 - sensitized chromosome inheritance modifier 19, CG3326 - cg3326 gen…
GO:0034654	nucleobase-containing compound biosynthetic process	4.99e-06	0.000994	2.31	4965	200	408	38	[CG7175 - cg7175 gene product from transcript cg7175-ra, CG8080 - cg8080 gene product from transcript cg8080-rc, DNApol-alpha50 - dna polymerase alpha 50kd, csul - capsuleen, MED16 - mediator complex subunit 16, ecd - ecdysoneless, Tgt - trna-guanine transglycosylase, Ssl1 - cg11115 gene product from transcript cg11115-ra, MED17 - mediator complex subunit 17, hd - humpty dumpty, Arp5 - actin-rela…
GO:0019438	aromatic compound biosynthetic process	5.2e-06	0.001	1.67	4965	232	998	78	[CG7175 - cg7175 gene product from transcript cg7175-ra, cm - carmine, Caf1 - chromatin assembly factor 1 subunit, csul - capsuleen, MED16 - mediator complex subunit 16, ecd - ecdysoneless, Tgt - trna-guanine transglycosylase, MED17 - mediator complex subunit 17, e(r) - enhancer of rudimentary, Arp5 - actin-related protein 5, Taf2 - tbp-associated factor 2, mTTF - mitochondrial transcription term…
GO:0051716	cellular response to stimulus	5.7e-06	0.00107	1.51	4965	407	954	118	[nop5 - cg10206 gene product from transcript cg10206-ra, MED17 - mediator complex subunit 17, RecQ5 - homolog of recq, CG31033 - cg31033 gene product from transcript cg31033-rc, l(2)k09022 - lethal (2) k09022, SMC1 - cg6057 gene product from transcript cg6057-ra, CG11660 - cg11660 gene product from transcript cg11660-ra, mus304 - mutagen-sensitive 304, Pten - cg5671 gene product from transcript c…
GO:1901362	organic cyclic compound biosynthetic process	6.08e-06	0.0011	2.01	4965	252	501	51	[cm - carmine, CG7175 - cg7175 gene product from transcript cg7175-ra, Caf1 - chromatin assembly factor 1 subunit, csul - capsuleen, MED16 - mediator complex subunit 16, ecd - ecdysoneless, Tgt - trna-guanine transglycosylase, MED17 - mediator complex subunit 17, e(r) - enhancer of rudimentary, Arp5 - actin-related protein 5, mTTF - mitochondrial transcription termination factor, CG13773 - cg1377…
GO:0031667	response to nutrient levels	6.49e-06	0.00115	2.03	4965	116	972	46	[nop5 - cg10206 gene product from transcript cg10206-ra, Rel - relish, Tor - target of rapamycin, CG11859 - cg11859 gene product from transcript cg11859-ra, Erk7 - extracellularly regulated kinase 7, CG3071 - cg3071 gene product from transcript cg3071-ra, CG13097 - cg13097 gene product from transcript cg13097-ra, CG31033 - cg31033 gene product from transcript cg31033-rc, Axn - axin, l(2)k09022 - …
GO:0042594	response to starvation	8.22e-06	0.00141	2.04	4965	110	972	44	[nop5 - cg10206 gene product from transcript cg10206-ra, Rel - relish, CG11859 - cg11859 gene product from transcript cg11859-ra, Erk7 - extracellularly regulated kinase 7, CG3071 - cg3071 gene product from transcript cg3071-ra, CG13097 - cg13097 gene product from transcript cg13097-ra, CG31033 - cg31033 gene product from transcript cg31033-rc, Axn - axin, l(2)k09022 - lethal (2) k09022, CG11660 …
GO:0009991	response to extracellular stimulus	8.49e-06	0.00142	2.01	4965	117	972	46	[nop5 - cg10206 gene product from transcript cg10206-ra, Rel - relish, Tor - target of rapamycin, CG11859 - cg11859 gene product from transcript cg11859-ra, Erk7 - extracellularly regulated kinase 7, CG3071 - cg3071 gene product from transcript cg3071-ra, CG13097 - cg13097 gene product from transcript cg13097-ra, CG31033 - cg31033 gene product from transcript cg31033-rc, Axn - axin, l(2)k09022 - …
GO:1903047	mitotic cell cycle process	9e-06	0.00146	1.75	4965	233	815	67	[CAP-D2 - cap-d2 condensin subunit, CycB3 - cyclin b3, Caf1 - chromatin assembly factor 1 subunit, glu - gluon, MED17 - mediator complex subunit 17, barr - barren, CG4203 - cg4203 gene product from transcript cg4203-ra, pbl - pebble, Tango6 - transport and golgi organization 6, SMC1 - cg6057 gene product from transcript cg6057-ra, tum - tumbleweed, stmA - stambha a, neb - nebbish, dpa - disc prol…
GO:0008033	tRNA processing	1.05e-05	0.00167	3.24	4965	34	812	18	[CG9791 - cg9791 gene product from transcript cg9791-rc, CG18528 - cg18528 gene product from transcript cg18528-ra, CG9596 - cg9596 gene product from transcript cg9596-rb, Tgt - trna-guanine transglycosylase, CG17807 - cg17807 gene product from transcript cg17807-ra, CG8078 - cg8078 gene product from transcript cg8078-ra, CG6345 - cg6345 gene product from transcript cg6345-ra, CG9386 - cg9386 gen…
GO:0034645	cellular macromolecule biosynthetic process	1.06e-05	0.00163	1.72	4965	248	813	70	[CG7175 - cg7175 gene product from transcript cg7175-ra, Ctf4 - cg13350 gene product from transcript cg13350-ra, Caf1 - chromatin assembly factor 1 subunit, beta3GalTII - galactosyltransferase ii, csul - capsuleen, ecd - ecdysoneless, Caf1-180 - cg12109 gene product from transcript cg12109-rb, MED17 - mediator complex subunit 17, Arp5 - actin-related protein 5, Taf2 - tbp-associated factor 2, CG1…
GO:0000070	mitotic sister chromatid segregation	1.14e-05	0.00171	3.89	4965	24	744	14	[CAP-D2 - cap-d2 condensin subunit, ball - ballchen, CG3326 - cg3326 gene product from transcript cg3326-rb, ph-p - polyhomeotic proximal, glu - gluon, barr - barren, Cap-G - cg34438 gene product from transcript cg34438-rf, mit(1)15 - mitotic 15, mst - misato, neb - nebbish, thr - three rows, Sse - separase, Hmr - hybrid male rescue, rod - rough deal]
GO:0018130	heterocycle biosynthetic process	1.15e-05	0.0017	2.14	4965	237	411	42	[CG7175 - cg7175 gene product from transcript cg7175-ra, cm - carmine, CG8080 - cg8080 gene product from transcript cg8080-rc, DNApol-alpha50 - dna polymerase alpha 50kd, csul - capsuleen, MED16 - mediator complex subunit 16, ecd - ecdysoneless, Tgt - trna-guanine transglycosylase, Ssl1 - cg11115 gene product from transcript cg11115-ra, MED17 - mediator complex subunit 17, hd - humpty dumpty, Arp…
GO:0006366	transcription from RNA polymerase II promoter	1.26e-05	0.00182	3.15	4965	27	992	17	[MED14 - mediator complex subunit 14, RpII140 - rna polymerase ii 140kd subunit, MED6 - mediator complex subunit 6, CkIIalpha-i1 - ckii-alpha subunit interactor-1, ecd - ecdysoneless, MED17 - mediator complex subunit 17, Ssl1 - cg11115 gene product from transcript cg11115-ra, Taf2 - tbp-associated factor 2, grau - grauzone, Spt6 - cg12225 gene product from transcript cg12225-ra, Cdk7 - cyclin-dep…
GO:0006281	DNA repair	1.64e-05	0.00231	2.09	4965	93	998	39	[CG14803 - cg14803 gene product from transcript cg14803-ra, Caf1 - chromatin assembly factor 1 subunit, Xrp1 - cg17836 gene product from transcript cg17836-rb, vtd - verthandi, cerv - cervantes, AlkB - cg33250 gene product from transcript cg33250-ra, Caf1-180 - cg12109 gene product from transcript cg12109-rb, mus312 - mutagen-sensitive 312, Ssl1 - cg11115 gene product from transcript cg11115-ra, …
GO:0000819	sister chromatid segregation	2.22e-05	0.00305	3.74	4965	25	744	14	[ball - ballchen, CAP-D2 - cap-d2 condensin subunit, CG3326 - cg3326 gene product from transcript cg3326-rb, ph-p - polyhomeotic proximal, glu - gluon, barr - barren, Cap-G - cg34438 gene product from transcript cg34438-rf, mit(1)15 - mitotic 15, mst - misato, neb - nebbish, thr - three rows, Sse - separase, rod - rough deal, Hmr - hybrid male rescue]
GO:0022402	cell cycle process	2.72e-05	0.00365	1.54	4965	388	815	98	[Sas-4 - cg10061 gene product from transcript cg10061-ra, glu - gluon, MED17 - mediator complex subunit 17, barr - barren, Spc105R - spc105-related, mos - cg8767 gene product from transcript cg8767-ra, Axs - abnormal x segregation, nesd - nessun dorma, SMC1 - cg6057 gene product from transcript cg6057-ra, neb - nebbish, mus304 - mutagen-sensitive 304, dpa - disc proliferation abnormal, CG3430 - c…
GO:0007059	chromosome segregation	3.2e-05	0.00421	2.32	4965	86	773	31	[CAP-D2 - cap-d2 condensin subunit, ball - ballchen, glu - gluon, mus312 - mutagen-sensitive 312, barr - barren, Axs - abnormal x segregation, neb - nebbish, mus304 - mutagen-sensitive 304, sub - subito, Klp61F - kinesin-like protein at 61f, thr - three rows, Sse - separase, Hmr - hybrid male rescue, rod - rough deal, Cap-H2 - chromosome associated protein h2, Mcm10 - sensitized chromosome inheri…
GO:0008152	metabolic process	3.76e-05	0.00484	1.14	4965	2338	973	524	[G9a - cg2995 gene product from transcript cg2995-rb, eIF2B-delta - cg10315 gene product from transcript cg10315-ra, mos - cg8767 gene product from transcript cg8767-ra, Pex16 - peroxin 16, SMC1 - cg6057 gene product from transcript cg6057-ra, CG5991 - cg5991 gene product from transcript cg5991-ra, morgue - modifier of rpr and grim, ubiquitously expressed, Elp3 - elongator complex protein 3, rdx …
GO:0006400	tRNA modification	5.57e-05	0.00702	3.61	4965	22	812	13	[CG18528 - cg18528 gene product from transcript cg18528-ra, CG9596 - cg9596 gene product from transcript cg9596-rb, Tgt - trna-guanine transglycosylase, CG17807 - cg17807 gene product from transcript cg17807-ra, CG8078 - cg8078 gene product from transcript cg8078-ra, CG6345 - cg6345 gene product from transcript cg6345-ra, CG9386 - cg9386 gene product from transcript cg9386-ra, CG6388 - cg6388 gen…
GO:0022613	ribonucleoprotein complex biogenesis	6.06e-05	0.00749	4.45	4965	22	558	11	[CG9246 - cg9246 gene product from transcript cg9246-ra, CG10286 - cg10286 gene product from transcript cg10286-ra, CG5114 - cg5114 gene product from transcript cg5114-rb, CG9004 - cg9004 gene product from transcript cg9004-ra, CG9123 - cg9123 gene product from transcript cg9123-ra, ns1 - nucleostemin 1, mbm - mushroom body miniature, Mys45A - mystery 45a, CG7845 - cg7845 gene product from transc…
GO:0042273	ribosomal large subunit biogenesis	0.000109	0.0132	6.23	4965	10	558	7	[CG9246 - cg9246 gene product from transcript cg9246-ra, CG10286 - cg10286 gene product from transcript cg10286-ra, CG5114 - cg5114 gene product from transcript cg5114-rb, CG9123 - cg9123 gene product from transcript cg9123-ra, ns1 - nucleostemin 1, Mys45A - mystery 45a, CG7845 - cg7845 gene product from transcript cg7845-rb]
GO:0006367	transcription initiation from RNA polymerase II promoter	0.00011	0.0131	2.94	4965	29	932	16	[MED14 - mediator complex subunit 14, Xpd - xeroderma pigmentosum d, MED6 - mediator complex subunit 6, Taf7 - tbp-associated factor 7, CycC - cyclin c, Spt3 - cg3169 gene product from transcript cg3169-ra, MED16 - mediator complex subunit 16, Ssl1 - cg11115 gene product from transcript cg11115-ra, MED17 - mediator complex subunit 17, Taf2 - tbp-associated factor 2, MED25 - mediator complex subun…
GO:0030490	maturation of SSU-rRNA	0.000111	0.0129	3.24	4965	25	858	14	[CG3071 - cg3071 gene product from transcript cg3071-ra, CG7275 - cg7275 gene product from transcript cg7275-ra, CG13097 - cg13097 gene product from transcript cg13097-ra, l(3)07882 - lethal (3) 07882, CG2260 - cg2260 gene product from transcript cg2260-ra, l(2)k09022 - lethal (2) k09022, CG3735 - cg3735 gene product from transcript cg3735-ra, CG7246 - cg7246 gene product from transcript cg7246-r…
GO:0006364	rRNA processing	0.000112	0.0128	2.17	4965	72	955	30	[nop5 - cg10206 gene product from transcript cg10206-ra, CG3071 - cg3071 gene product from transcript cg3071-ra, CG7275 - cg7275 gene product from transcript cg7275-ra, CG13097 - cg13097 gene product from transcript cg13097-ra, CG2260 - cg2260 gene product from transcript cg2260-ra, l(2)k09022 - lethal (2) k09022, Mtr3 - cg8025 gene product from transcript cg8025-ra, CG7246 - cg7246 gene product …
GO:1901576	organic substance biosynthetic process	0.000131	0.0147	1.5	4965	553	580	97	[cm - carmine, CG7175 - cg7175 gene product from transcript cg7175-ra, CG14882 - cg14882 gene product from transcript cg14882-rb, ecd - ecdysoneless, Tgt - trna-guanine transglycosylase, MED17 - mediator complex subunit 17, e(r) - enhancer of rudimentary, Arp5 - actin-related protein 5, asparagine-synthetase - asparagine synthetase, CG13773 - cg13773 gene product from transcript cg13773-ra, Inos …
GO:0044085	cellular component biogenesis	0.000156	0.0172	3.46	4965	36	558	14	[CG9246 - cg9246 gene product from transcript cg9246-ra, CG10286 - cg10286 gene product from transcript cg10286-ra, CoVIb - cytochrome c oxidase subunit vib, CG42380 - cg42380 gene product from transcript cg42380-ra, CG9004 - cg9004 gene product from transcript cg9004-ra, CG9123 - cg9123 gene product from transcript cg9123-ra, Mys45A - mystery 45a, CG7845 - cg7845 gene product from transcript cg7…
GO:0033044	regulation of chromosome organization	0.000177	0.0191	1.97	4965	102	912	37	[G9a - cg2995 gene product from transcript cg2995-rb, CG9915 - cg9915 gene product from transcript cg9915-rc, Bap60 - brahma associated protein 60kd, egg - eggless, Sir2 - cg5216 gene product from transcript cg5216-ra, ida - imaginal discs arrested, mos - cg8767 gene product from transcript cg8767-ra, su(Hw) - suppressor of hairy wing, BubR1 - bub1-related kinase, z - zeste, Spindly - cg15415 gen…
GO:0030261	chromosome condensation	0.00018	0.0191	2.6	4965	38	956	19	[Cap-H2 - chromosome associated protein h2, CAP-D2 - cap-d2 condensin subunit, ball - ballchen, Mcm10 - sensitized chromosome inheritance modifier 19, Top1 - topoisomerase 1, Mcm2 - minichromosome maintenance 2, glu - gluon, Mcm5 - minichromosome maintenance 5, barr - barren, SMC2 - cg10212 gene product from transcript cg10212-ra, spn-B - spindle b, Cap-G - cg34438 gene product from transcript cg…
GO:0007062	sister chromatid cohesion	0.000184	0.0192	3.45	4965	20	864	12	[SMC1 - cg6057 gene product from transcript cg6057-ra, RfC38 - replication factor c 38kd subunit, Smc5 - cg32438 gene product from transcript cg32438-rf, vtd - verthandi, BubR1 - bub1-related kinase, eco - cg8598 gene product from transcript cg8598-ra, Cap - chromosome-associated protein, CG3430 - cg3430 gene product from transcript cg3430-ra, SA - stromalin, mei-S332 - meiotic from via salaria 3…
GO:0071103	DNA conformation change	0.000203	0.0209	2.26	4965	55	998	25	[ball - ballchen, CAP-D2 - cap-d2 condensin subunit, glu - gluon, barr - barren, spn-B - spindle b, SMC2 - cg10212 gene product from transcript cg10212-ra, neb - nebbish, Su(var)2-10 - suppressor of variegation 2-10, Rpd3 - cg7471 gene product from transcript cg7471-ra, Cap-H2 - chromosome associated protein h2, CG9791 - cg9791 gene product from transcript cg9791-rc, Mcm10 - sensitized chromosome…
GO:0006399	tRNA metabolic process	0.000206	0.0209	2.28	4965	68	832	26	[CG10092 - cg10092 gene product from transcript cg10092-rb, CG18528 - cg18528 gene product from transcript cg18528-ra, Tgt - trna-guanine transglycosylase, CG8078 - cg8078 gene product from transcript cg8078-ra, CG6388 - cg6388 gene product from transcript cg6388-ra, CG2263 - cg2263 gene product from transcript cg2263-ra, CG9987 - cg9987 gene product from transcript cg9987-ra, CG3709 - cg3709 gen…
GO:0006270	DNA replication initiation	0.000218	0.0217	5.22	4965	14	543	8	[Mcm6 - minichromosome maintenance 6, Mcm7 - minichromosome maintenance 7, DNApol-alpha180 - dna polymerase alpha 180kd, Mcm10 - sensitized chromosome inheritance modifier 19, dpa - disc proliferation abnormal, Mcm2 - minichromosome maintenance 2, Mcm5 - minichromosome maintenance 5, DNApol-alpha73 - dna polymerase alpha 73kd]
GO:0009058	biosynthetic process	0.000222	0.0218	1.48	4965	574	580	99	[cm - carmine, CG7175 - cg7175 gene product from transcript cg7175-ra, CG14882 - cg14882 gene product from transcript cg14882-rb, ecd - ecdysoneless, Tgt - trna-guanine transglycosylase, MED17 - mediator complex subunit 17, e(r) - enhancer of rudimentary, Arp5 - actin-related protein 5, asparagine-synthetase - asparagine synthetase, CG13773 - cg13773 gene product from transcript cg13773-ra, CG116…
GO:0006261	DNA-dependent DNA replication	0.000232	0.0224	4.02	4965	25	543	11	[RfC38 - replication factor c 38kd subunit, Ctf4 - cg13350 gene product from transcript cg13350-ra, Rbf - retinoblastoma-family protein, Mcm10 - sensitized chromosome inheritance modifier 19, CG5924 - cg5924 gene product from transcript cg5924-ra, CG3430 - cg3430 gene product from transcript cg3430-ra, hd - humpty dumpty, Caf1-180 - cg12109 gene product from transcript cg12109-rb, Mcm5 - minichro…
GO:0032837	distributive segregation	0.000245	0.0233	10.3	4965	4	482	4	[Axs - abnormal x segregation, nod - no distributive disjunction, ald - altered disjunction, ncd - non-claret disjunctional]
GO:0010468	regulation of gene expression	0.000325	0.0304	1.31	4965	689	935	170	[CG7175 - cg7175 gene product from transcript cg7175-ra, CG11866 - cg11866 gene product from transcript cg11866-rb, G9a - cg2995 gene product from transcript cg2995-rb, CG12001 - cg12001 gene product from transcript cg12001-ra, egg - eggless, MED17 - mediator complex subunit 17, Pof - painting of fourth, barr - barren, Arp5 - actin-related protein 5, CG11652 - cg11652 gene product from transcript…
GO:0033260	nuclear DNA replication	0.000403	0.0371	2482.5	4965	1	2	1	[hd - humpty dumpty]
GO:0006974	cellular response to DNA damage stimulus	0.000411	0.0373	1.59	4965	191	998	61	[Tor - target of rapamycin, CG14803 - cg14803 gene product from transcript cg14803-ra, Caf1 - chromatin assembly factor 1 subunit, cerv - cervantes, Rcd1 - reduction in cnn dots 1, MED17 - mediator complex subunit 17, Caf1-180 - cg12109 gene product from transcript cg12109-rb, RecQ5 - homolog of recq, Nup107 - nucleoporin 107, SMC1 - cg6057 gene product from transcript cg6057-ra, Tango6 - transpo…
GO:0006323	DNA packaging	0.000432	0.0387	2.47	4965	40	956	19	[Cap-H2 - chromosome associated protein h2, ball - ballchen, CAP-D2 - cap-d2 condensin subunit, Mcm10 - sensitized chromosome inheritance modifier 19, Top1 - topoisomerase 1, Mcm2 - minichromosome maintenance 2, glu - gluon, Mcm5 - minichromosome maintenance 5, barr - barren, spn-B - spindle b, SMC2 - cg10212 gene product from transcript cg10212-ra, Cap-G - cg34438 gene product from transcript cg…
GO:0051252	regulation of RNA metabolic process	0.00061	0.0539	1.34	4965	548	932	138	[CG7175 - cg7175 gene product from transcript cg7175-ra, CG11866 - cg11866 gene product from transcript cg11866-rb, CG12001 - cg12001 gene product from transcript cg12001-ra, egg - eggless, MED17 - mediator complex subunit 17, Arp5 - actin-related protein 5, l(2)k09022 - lethal (2) k09022, Spt6 - cg12225 gene product from transcript cg12225-ra, CG8569 - cg8569 gene product from transcript cg8569-…
GO:0016072	rRNA metabolic process	0.000654	0.0569	2	4965	78	955	30	[nop5 - cg10206 gene product from transcript cg10206-ra, CG7275 - cg7275 gene product from transcript cg7275-ra, CG3071 - cg3071 gene product from transcript cg3071-ra, CG13097 - cg13097 gene product from transcript cg13097-ra, CG2260 - cg2260 gene product from transcript cg2260-ra, l(2)k09022 - lethal (2) k09022, Mtr3 - cg8025 gene product from transcript cg8025-ra, CG7246 - cg7246 gene product …
GO:0006352	DNA-templated transcription, initiation	0.000847	0.0727	2.58	4965	33	932	16	[MED14 - mediator complex subunit 14, Xpd - xeroderma pigmentosum d, MED6 - mediator complex subunit 6, Taf7 - tbp-associated factor 7, CycC - cyclin c, Spt3 - cg3169 gene product from transcript cg3169-ra, MED16 - mediator complex subunit 16, MED17 - mediator complex subunit 17, Ssl1 - cg11115 gene product from transcript cg11115-ra, Taf2 - tbp-associated factor 2, MED24 - mediator complex subun…
GO:0044249	cellular biosynthetic process	0.000932	0.0788	1.37	4965	530	815	119	[CG7175 - cg7175 gene product from transcript cg7175-ra, cm - carmine, CG14882 - cg14882 gene product from transcript cg14882-rb, ecd - ecdysoneless, Tgt - trna-guanine transglycosylase, MED17 - mediator complex subunit 17, e(r) - enhancer of rudimentary, Arp5 - actin-related protein 5, asparagine-synthetase - asparagine synthetase, CG13773 - cg13773 gene product from transcript cg13773-ra, CG116…
GO:0019219	regulation of nucleobase-containing compound metabolic process	0.000972	0.0812	1.32	4965	577	932	143	[CG7175 - cg7175 gene product from transcript cg7175-ra, CG11866 - cg11866 gene product from transcript cg11866-rb, CG12001 - cg12001 gene product from transcript cg12001-ra, egg - eggless, MED17 - mediator complex subunit 17, Arp5 - actin-related protein 5, l(2)k09022 - lethal (2) k09022, Spt6 - cg12225 gene product from transcript cg12225-ra, CG8569 - cg8569 gene product from transcript cg8569-…
GO:0000462	maturation of SSU-rRNA from tricistronic rRNA transcript (SSU-rRNA, 5.8S rRNA, LSU-rRNA)	0.000993	0.0818	3.18	4965	20	858	11	[CG3735 - cg3735 gene product from transcript cg3735-ra, CG7246 - cg7246 gene product from transcript cg7246-ra, Sas10 - cg4202 gene product from transcript cg4202-ra, CG2875 - cg2875 gene product from transcript cg2875-rc, CG1671 - cg1671 gene product from transcript cg1671-ra, CG7728 - cg7728 gene product from transcript cg7728-ra, CG3071 - cg3071 gene product from transcript cg3071-ra, CG7275 …
Genes with low export
GO Term	Description	P-value	FDR q-value	Enrichment	N	B	n	b	Genes
GO:0002181	cytoplasmic translation	8.25e-19	5.09e-15	4.18	4965	61	837	43	[RpL7 - ribosomal protein l7, RpL8 - ribosomal protein l8, RpS11 - ribosomal protein s11, RpS28b - ribosomal protein s28b, RpS27 - ribosomal protein s27, RpL15 - ribosomal protein l15, RpL10 - ribosomal protein l10, RpS9 - ribosomal protein s9, RpL32 - ribosomal protein l32, RpS15Aa - ribosomal protein s15aa, RpL3 - ribosomal protein l3, RpL5 - ribosomal protein l5, RpS3A - ribosomal protein s3a,…
GO:0006412	translation	2.06e-15	6.37e-12	3.42	4965	90	791	49	[RpL7 - ribosomal protein l7, RpL8 - ribosomal protein l8, eIF-1A - eukaryotic initiation factor 1a, RpL3 - ribosomal protein l3, RpL5 - ribosomal protein l5, pix - pixie, RpS3A - ribosomal protein s3a, RpS25 - ribosomal protein s25, RpL13 - ribosomal protein l13, RpS21 - ribosomal protein s21, RpS19a - ribosomal protein s19a, mRpS5 - mitochondrial ribosomal protein s5, RpS8 - ribosomal protein s…
GO:0043043	peptide biosynthetic process	7.08e-15	1.46e-11	3.34	4965	92	791	49	[RpL7 - ribosomal protein l7, RpL8 - ribosomal protein l8, eIF-1A - eukaryotic initiation factor 1a, RpL3 - ribosomal protein l3, RpL5 - ribosomal protein l5, RpS3A - ribosomal protein s3a, pix - pixie, RpS25 - ribosomal protein s25, RpS21 - ribosomal protein s21, RpL13 - ribosomal protein l13, RpS19a - ribosomal protein s19a, mRpS5 - mitochondrial ribosomal protein s5, RpS8 - ribosomal protein s…
GO:0006518	peptide metabolic process	1.24e-14	1.92e-11	2.7	4965	126	947	65	[RpL7 - ribosomal protein l7, mRpL27 - mitochondrial ribosomal protein l27, RpL8 - ribosomal protein l8, GstE12 - glutathione s transferase e12, eIF-1A - eukaryotic initiation factor 1a, RpL3 - ribosomal protein l3, RpL5 - ribosomal protein l5, pix - pixie, RpS3A - ribosomal protein s3a, RpS25 - ribosomal protein s25, RpL13 - ribosomal protein l13, RpS21 - ribosomal protein s21, CG9240 - cg9240 g…
GO:0043604	amide biosynthetic process	3.42e-14	4.23e-11	3.17	4965	101	791	51	[RpL7 - ribosomal protein l7, RpL8 - ribosomal protein l8, eIF-1A - eukaryotic initiation factor 1a, RpL3 - ribosomal protein l3, RpL5 - ribosomal protein l5, pix - pixie, RpS3A - ribosomal protein s3a, RpS25 - ribosomal protein s25, RpL13 - ribosomal protein l13, RpS21 - ribosomal protein s21, ifc - infertile crescent, RpS19a - ribosomal protein s19a, mRpS5 - mitochondrial ribosomal protein s5, …
GO:0043603	cellular amide metabolic process	4.66e-13	4.8e-10	2.44	4965	146	947	68	[RpL7 - ribosomal protein l7, mRpL27 - mitochondrial ribosomal protein l27, RpL8 - ribosomal protein l8, GstE12 - glutathione s transferase e12, eIF-1A - eukaryotic initiation factor 1a, RpL3 - ribosomal protein l3, RpL5 - ribosomal protein l5, pix - pixie, RpS3A - ribosomal protein s3a, RpS25 - ribosomal protein s25, RpL13 - ribosomal protein l13, RpS21 - ribosomal protein s21, CG9240 - cg9240 g…
GO:0098662	inorganic cation transmembrane transport	2.93e-10	2.59e-07	4.94	4965	54	428	23	[CG4769 - cg4769 gene product from transcript cg4769-ra, VhaAC45 - vacuolar h[+] atpase accessory protein ac45, Vha55 - vacuolar h[+]-atpase 55kd b subunit, Fer1HCH - ferritin 1 heavy chain homologue, Ctr1A - copper transporter 1a, VhaM9.7-b - vacuolar h[+] atpase subunit m9.7-b, cac - cacophony, VhaPPA1-1 - vacuolar h[+] atpase subunit ppa1-1, CG1746 - cg1746 gene product from transcript cg1746-…
GO:0098655	cation transmembrane transport	4.73e-10	3.65e-07	4.85	4965	55	428	23	[CG4769 - cg4769 gene product from transcript cg4769-ra, Vha55 - vacuolar h[+]-atpase 55kd b subunit, VhaAC45 - vacuolar h[+] atpase accessory protein ac45, Fer1HCH - ferritin 1 heavy chain homologue, Ctr1A - copper transporter 1a, VhaM9.7-b - vacuolar h[+] atpase subunit m9.7-b, cac - cacophony, VhaPPA1-1 - vacuolar h[+] atpase subunit ppa1-1, CG1746 - cg1746 gene product from transcript cg1746-…
GO:0098660	inorganic ion transmembrane transport	5.49e-10	3.77e-07	4.64	4965	60	428	24	[CG4769 - cg4769 gene product from transcript cg4769-ra, Fer1HCH - ferritin 1 heavy chain homologue, Vha55 - vacuolar h[+]-atpase 55kd b subunit, VhaAC45 - vacuolar h[+] atpase accessory protein ac45, Ctr1A - copper transporter 1a, VhaM9.7-b - vacuolar h[+] atpase subunit m9.7-b, cac - cacophony, VhaPPA1-1 - vacuolar h[+] atpase subunit ppa1-1, CG1746 - cg1746 gene product from transcript cg1746-…
GO:1901566	organonitrogen compound biosynthetic process	1.05e-09	6.47e-07	2.23	4965	239	605	65	[RpL7 - ribosomal protein l7, RpL8 - ribosomal protein l8, alpha4GT1 - cg17223 gene product from transcript cg17223-ra, eIF-1A - eukaryotic initiation factor 1a, oxt - peptide o-xylosyltransferase, RpL3 - ribosomal protein l3, CG11089 - cg11089 gene product from transcript cg11089-rd, RpL5 - ribosomal protein l5, RpS3A - ribosomal protein s3a, pix - pixie, RpS25 - ribosomal protein s25, RpS21 - r…
GO:0006812	cation transport	2.86e-09	1.61e-06	3.31	4965	115	444	34	[Fer1HCH - ferritin 1 heavy chain homologue, cac - cacophony, CG1746 - cg1746 gene product from transcript cg1746-ra, VhaSFD - vacuolar h[+]-atpase sfd subunit, CG6672 - cg6672 gene product from transcript cg6672-ra, blw - bellwether, CG10006 - cg10006 gene product from transcript cg10006-rb, Nha2 - na[+]/h[+] hydrogen antiporter 2, Vha44 - vacuolar h[+] atpase 44kd c subunit, NaCP60E - na channe…
GO:0034220	ion transmembrane transport	5.21e-08	2.68e-05	3.51	4965	88	434	27	[Fer1HCH - ferritin 1 heavy chain homologue, cac - cacophony, CG1746 - cg1746 gene product from transcript cg1746-ra, VhaSFD - vacuolar h[+]-atpase sfd subunit, CG5802 - cg5802 gene product from transcript cg5802-rb, CG7777 - cg7777 gene product from transcript cg7777-rb, CG1607 - cg1607 gene product from transcript cg1607-ra, CG10006 - cg10006 gene product from transcript cg10006-rb, blw - bellw…
GO:1902600	hydrogen ion transmembrane transport	6.07e-07	0.000289	4.28	4965	28	663	16	[CG4769 - cg4769 gene product from transcript cg4769-ra, VhaAC45 - vacuolar h[+] atpase accessory protein ac45, Vha55 - vacuolar h[+]-atpase 55kd b subunit, l(1)G0230 - lethal (1) g0230, VhaM9.7-b - vacuolar h[+] atpase subunit m9.7-b, CG1746 - cg1746 gene product from transcript cg1746-ra, VhaPPA1-1 - vacuolar h[+] atpase subunit ppa1-1, Vha13 - vacuolar h[+] atpase g-subunit, Vha26 - vacuolar h…
GO:0006811	ion transport	6.53e-07	0.000288	2.36	4965	199	444	42	[Fer1HCH - ferritin 1 heavy chain homologue, cac - cacophony, CG1746 - cg1746 gene product from transcript cg1746-ra, CG7777 - cg7777 gene product from transcript cg7777-rb, VhaSFD - vacuolar h[+]-atpase sfd subunit, CG5802 - cg5802 gene product from transcript cg5802-rb, CG6672 - cg6672 gene product from transcript cg6672-ra, CG1607 - cg1607 gene product from transcript cg1607-ra, Nha2 - na[+]/h…
GO:0015672	monovalent inorganic cation transport	7.91e-07	0.000326	3.86	4965	58	444	20	[CG4769 - cg4769 gene product from transcript cg4769-ra, Vha55 - vacuolar h[+]-atpase 55kd b subunit, VhaAC45 - vacuolar h[+] atpase accessory protein ac45, VhaM9.7-b - vacuolar h[+] atpase subunit m9.7-b, VhaPPA1-1 - vacuolar h[+] atpase subunit ppa1-1, CG1746 - cg1746 gene product from transcript cg1746-ra, CG1090 - cg1090 gene product from transcript cg1090-ri, Vha26 - vacuolar h[+]-atpase 26k…
GO:0099131	ATP hydrolysis coupled ion transmembrane transport	8.65e-07	0.000334	7.25	4965	16	428	10	[Vha55 - vacuolar h[+]-atpase 55kd b subunit, VhaAC45 - vacuolar h[+] atpase accessory protein ac45, Vha44 - vacuolar h[+] atpase 44kd c subunit, VhaM9.7-b - vacuolar h[+] atpase subunit m9.7-b, CG1746 - cg1746 gene product from transcript cg1746-ra, VhaPPA1-1 - vacuolar h[+] atpase subunit ppa1-1, Vha26 - vacuolar h[+]-atpase 26kd e subunit, VhaSFD - vacuolar h[+]-atpase sfd subunit, VhaM8.9 - c…
GO:0099132	ATP hydrolysis coupled cation transmembrane transport	8.65e-07	0.000314	7.25	4965	16	428	10	[Vha55 - vacuolar h[+]-atpase 55kd b subunit, VhaAC45 - vacuolar h[+] atpase accessory protein ac45, Vha44 - vacuolar h[+] atpase 44kd c subunit, VhaM9.7-b - vacuolar h[+] atpase subunit m9.7-b, CG1746 - cg1746 gene product from transcript cg1746-ra, VhaPPA1-1 - vacuolar h[+] atpase subunit ppa1-1, Vha26 - vacuolar h[+]-atpase 26kd e subunit, VhaSFD - vacuolar h[+]-atpase sfd subunit, VhaM8.9 - c…
GO:0015988	energy coupled proton transmembrane transport, against electrochemical gradient	8.65e-07	0.000297	7.25	4965	16	428	10	[Vha55 - vacuolar h[+]-atpase 55kd b subunit, VhaAC45 - vacuolar h[+] atpase accessory protein ac45, Vha44 - vacuolar h[+] atpase 44kd c subunit, VhaM9.7-b - vacuolar h[+] atpase subunit m9.7-b, CG1746 - cg1746 gene product from transcript cg1746-ra, VhaPPA1-1 - vacuolar h[+] atpase subunit ppa1-1, Vha26 - vacuolar h[+]-atpase 26kd e subunit, VhaSFD - vacuolar h[+]-atpase sfd subunit, VhaM8.9 - c…
GO:0015991	ATP hydrolysis coupled proton transport	8.65e-07	0.000281	7.25	4965	16	428	10	[Vha55 - vacuolar h[+]-atpase 55kd b subunit, VhaAC45 - vacuolar h[+] atpase accessory protein ac45, Vha44 - vacuolar h[+] atpase 44kd c subunit, VhaM9.7-b - vacuolar h[+] atpase subunit m9.7-b, CG1746 - cg1746 gene product from transcript cg1746-ra, VhaPPA1-1 - vacuolar h[+] atpase subunit ppa1-1, Vha26 - vacuolar h[+]-atpase 26kd e subunit, VhaSFD - vacuolar h[+]-atpase sfd subunit, VhaM8.9 - c…
GO:0090662	ATP hydrolysis coupled transmembrane transport	8.65e-07	0.000267	7.25	4965	16	428	10	[Vha55 - vacuolar h[+]-atpase 55kd b subunit, VhaAC45 - vacuolar h[+] atpase accessory protein ac45, Vha44 - vacuolar h[+] atpase 44kd c subunit, VhaM9.7-b - vacuolar h[+] atpase subunit m9.7-b, CG1746 - cg1746 gene product from transcript cg1746-ra, VhaPPA1-1 - vacuolar h[+] atpase subunit ppa1-1, Vha26 - vacuolar h[+]-atpase 26kd e subunit, VhaSFD - vacuolar h[+]-atpase sfd subunit, VhaM8.9 - c…
GO:0015992	proton transport	1.96e-06	0.000575	3.28	4965	31	927	19	[CG4769 - cg4769 gene product from transcript cg4769-ra, Ndae1 - na[+]-driven anion exchanger 1, VhaAC45 - vacuolar h[+] atpase accessory protein ac45, Vha55 - vacuolar h[+]-atpase 55kd b subunit, l(1)G0230 - lethal (1) g0230, VhaM9.7-b - vacuolar h[+] atpase subunit m9.7-b, VhaPPA1-1 - vacuolar h[+] atpase subunit ppa1-1, CG1746 - cg1746 gene product from transcript cg1746-ra, Vha13 - vacuolar h…
GO:0055085	transmembrane transport	2.4e-06	0.000673	1.75	4965	215	949	72	[Sur - sulfonylurea receptor, cac - cacophony, Glut1 - glucose transporter 1, CG10960 - cg10960 gene product from transcript cg10960-rc, Vha13 - vacuolar h[+] atpase g-subunit, CG7777 - cg7777 gene product from transcript cg7777-rb, VhaSFD - vacuolar h[+]-atpase sfd subunit, CG14605 - cg14605 gene product from transcript cg14605-re, CG5802 - cg5802 gene product from transcript cg5802-rb, Trp1 - t…
GO:0006818	hydrogen transport	4.11e-06	0.0011	3.18	4965	32	927	19	[CG4769 - cg4769 gene product from transcript cg4769-ra, Ndae1 - na[+]-driven anion exchanger 1, VhaAC45 - vacuolar h[+] atpase accessory protein ac45, Vha55 - vacuolar h[+]-atpase 55kd b subunit, l(1)G0230 - lethal (1) g0230, VhaM9.7-b - vacuolar h[+] atpase subunit m9.7-b, VhaPPA1-1 - vacuolar h[+] atpase subunit ppa1-1, CG1746 - cg1746 gene product from transcript cg1746-ra, Vha13 - vacuolar h…
GO:0019725	cellular homeostasis	4.48e-06	0.00115	2.13	4965	117	855	43	[Prx5 - peroxiredoxin 5, Fer1HCH - ferritin 1 heavy chain homologue, Ank2 - ankyrin 2, Ca-P60A - calcium atpase at 60a, cac - cacophony, VhaSFD - vacuolar h[+]-atpase sfd subunit, Jafrac2 - thioredoxin peroxidase 2, dysc - dyschronic, Nhe1 - na[+]/h[+] hydrogen exchanger 1, CaBP1 - calcium-binding protein 1, CG10006 - cg10006 gene product from transcript cg10006-rb, Pgk - phosphoglycerate kinase,…
GO:0034446	substrate adhesion-dependent cell spreading	1.13e-05	0.00278	31.52	4965	6	105	4	[LanB1 - cg7123 gene product from transcript cg7123-ra, mys - myospheroid, LanA - laminin a, Tig - tiggrin]
GO:0051924	regulation of calcium ion transport	1.62e-05	0.00384	6.08	4965	7	817	7	[Ent2 - equilibrative nucleoside transporter 2, Ca-P60A - calcium atpase at 60a, cac - cacophony, Stim - stromal interaction molecule, olf186-F - cg11430 gene product from transcript cg11430-rb, Cnx99A - calnexin 99a, FKBP59 - fk506-binding protein fkbp59]
GO:0045454	cell redox homeostasis	4.78e-05	0.0109	3.59	4965	21	855	13	[CG7430 - cg7430 gene product from transcript cg7430-ra, Prx5 - peroxiredoxin 5, prtp - pretaporter, Pdi - protein disulfide isomerase, l(2)01289 - lethal (2) 01289, ERp60 - cg8983 gene product from transcript cg8983-ra, Jafrac2 - thioredoxin peroxidase 2, CaBP1 - calcium-binding protein 1, Trx-2 - thioredoxin-2, CG14221 - cg14221 gene product from transcript cg14221-rc, CG40178 - cg40178 gene pr…
GO:0032504	multicellular organism reproduction	4.86e-05	0.0107	3.87	4965	26	642	13	[CG10433 - cg10433 gene product from transcript cg10433-ra, CG6426 - cg6426 gene product from transcript cg6426-ra, mfas - midline fasciclin, CG2918 - cg2918 gene product from transcript cg2918-ra, CG17271 - cg17271 gene product from transcript cg17271-rb, CG2852 - cg2852 gene product from transcript cg2852-ra, CG42326 - cg42326 gene product from transcript cg42326-rc, Tep4 - thioester-containing…
GO:0007029	endoplasmic reticulum organization	4.95e-05	0.0106	4.5	4965	15	735	10	[atl - atlastin, sar1 - cg7073 gene product from transcript cg7073-rb, pcx - pecanex, wol - wollknaeuel, Rtnl1 - cg33113 gene product from transcript cg33113-rj, gho - ghost, Tango5 - transport and golgi organization 5, TER94 - cg2331 gene product from transcript cg2331-ra, jagn - jagunal, Marf - mitochondrial assembly regulatory factor]
GO:0030001	metal ion transport	7.03e-05	0.0145	3.37	4965	64	391	17	[Fer1HCH - ferritin 1 heavy chain homologue, fwe - flower, Ctr1A - copper transporter 1a, cac - cacophony, Fer2LCH - ferritin 2 light chain homologue, CG1090 - cg1090 gene product from transcript cg1090-ri, pain - painless, CG10006 - cg10006 gene product from transcript cg10006-rb, Nha2 - na[+]/h[+] hydrogen antiporter 2, NaCP60E - na channel protein 60e, nrv1 - nervana 1, ppk12 - pickpocket 12, …
GO:0051928	positive regulation of calcium ion transport	7.92e-05	0.0158	13.72	4965	4	362	4	[Ca-P60A - calcium atpase at 60a, cac - cacophony, Stim - stromal interaction molecule, olf186-F - cg11430 gene product from transcript cg11430-rb]
GO:0042330	taxis	0.000136	0.0262	26.27	4965	42	18	4	[NetB - netrin-b, pain - painless, VhaM8.9 - cg8444 gene product from transcript cg8444-ra, Ace - acetylcholine esterase]
GO:0000003	reproduction	0.000148	0.0277	3.38	4965	32	642	14	[CG10433 - cg10433 gene product from transcript cg10433-ra, CHOp24 - cg3564 gene product from transcript cg3564-ra, CG6426 - cg6426 gene product from transcript cg6426-ra, mfas - midline fasciclin, CG2918 - cg2918 gene product from transcript cg2918-ra, CG17271 - cg17271 gene product from transcript cg17271-rb, CG2852 - cg2852 gene product from transcript cg2852-ra, CG42326 - cg42326 gene product…
GO:0009303	rRNA transcription	0.000182	0.033	146.03	4965	4	17	2	[Parp - poly-(adp-ribose) polymerase, CG40127 - cg40127 gene product from transcript cg40127-rb]
GO:0034645	cellular macromolecule biosynthetic process	0.000239	0.0423	1.62	4965	248	791	64	[okr - okra, RpL7 - ribosomal protein l7, RpL8 - ribosomal protein l8, eIF-1A - eukaryotic initiation factor 1a, oxt - peptide o-xylosyltransferase, RpL3 - ribosomal protein l3, bab1 - bric a brac 1, RpL5 - ribosomal protein l5, pix - pixie, RpS3A - ribosomal protein s3a, RpS25 - ribosomal protein s25, RpS21 - ribosomal protein s21, RpL13 - ribosomal protein l13, Parp - poly-(adp-ribose) polymera…
GO:0003008	system process	0.000282	0.0484	2.36	4965	242	226	26	[CG11638 - cg11638 gene product from transcript cg11638-ra, Ank2 - ankyrin 2, nemy - no extended memory, Ca-P60A - calcium atpase at 60a, LanA - laminin a, Oatp58Db - organic anion transporting polypeptide 58db, neur - neuralized, stau - staufen, ClC-b - chloride channel-b, svr - silver, Appl - beta amyloid protein precursor-like, mys - myospheroid, Cg25C - collagen type iv, VhaM8.9 - cg8444 gene…
GO:0000027	ribosomal large subunit assembly	0.000349	0.0582	4.88	4965	9	791	7	[RpL6 - ribosomal protein l6, RpL24 - ribosomal protein l24, RpL11 - ribosomal protein l11, RpL10 - ribosomal protein l10, RpL12 - ribosomal protein l12, RpL5 - ribosomal protein l5, CG13185 - cg13185 gene product from transcript cg13185-rd]
GO:0050960	detection of temperature stimulus involved in thermoception	0.000403	0.0655	2482.5	4965	1	2	1	[pain - painless]
GO:0048266	behavioral response to pain	0.000403	0.0638	2482.5	4965	1	2	1	[pain - painless]
GO:0035179	larval turning behavior	0.000403	0.0622	2482.5	4965	1	2	1	[pain - painless]
GO:0035178	turning behavior	0.000403	0.0607	2482.5	4965	1	2	1	[pain - painless]
GO:0007185	transmembrane receptor protein tyrosine phosphatase signaling pathway	0.000463	0.068	65.33	4965	2	76	2	[CG13188 - cg13188 gene product from transcript cg13188-rb, Gp150 - cg5820 gene product from transcript cg5820-ra]
GO:0045747	positive regulation of Notch signaling pathway	0.000487	0.07	2.7	4965	32	920	16	[alpha4GT1 - cg17223 gene product from transcript cg17223-ra, CG32479 - cg32479 gene product from transcript cg32479-ra, Nurf-38 - nucleosome remodeling factor - 38kd, ebi - cg4063 gene product from transcript cg4063-ra, CG9769 - cg9769 gene product from transcript cg9769-ra, Nipped-A - cg33554 gene product from transcript cg33554-re, Chc - clathrin heavy chain, neur - neuralized, CRMP - collapsi…
GO:0009408	response to heat	0.000506	0.0711	137.92	4965	36	2	2	[Parp - poly-(adp-ribose) polymerase, pain - painless]
GO:0006457	protein folding	0.000528	0.0725	4.16	4965	60	219	11	[prtp - pretaporter, CaBP1 - calcium-binding protein 1, Gp93 - glycoprotein 93, CG14715 - cg14715 gene product from transcript cg14715-ra, CG2943 - cg2943 gene product from transcript cg2943-ra, ERp60 - cg8983 gene product from transcript cg8983-ra, Fkbp13 - cg9847 gene product from transcript cg9847-rc, CG7033 - cg7033 gene product from transcript cg7033-ra, jdp - cg2239 gene product from transc…
GO:0032501	multicellular organismal process	0.00054	0.0725	1.61	4965	852	228	63	[RpL7 - ribosomal protein l7, fu12 - cg17608 gene product from transcript cg17608-ra, Inx2 - innexin 2, nemy - no extended memory, Ank2 - ankyrin 2, grk - gurken, cac - cacophony, Ca-P60A - calcium atpase at 60a, LanA - laminin a, VhaSFD - vacuolar h[+]-atpase sfd subunit, Oatp58Db - organic anion transporting polypeptide 58db, CaBP1 - calcium-binding protein 1, lost - cg14648 gene product from t…
GO:0016057	regulation of membrane potential in photoreceptor cell	0.000575	0.0756	14.91	4965	3	333	3	[cac - cacophony, Moe - moesin, CG9935 - cg9935 gene product from transcript cg9935-rb]
GO:0098781	ncRNA transcription	0.000619	0.0797	97.35	4965	6	17	2	[Parp - poly-(adp-ribose) polymerase, CG40127 - cg40127 gene product from transcript cg40127-rb]
GO:0035001	dorsal trunk growth, open tracheal system	0.000667	0.0841	23.64	4965	6	105	3	[vari - varicose, mys - myospheroid, LanA - laminin a]
GO:0031589	cell-substrate adhesion	0.000699	0.0863	14.55	4965	13	105	4	[LanB1 - cg7123 gene product from transcript cg7123-ra, mys - myospheroid, LanA - laminin a, Tig - tiggrin]
GO:0032411	positive regulation of transporter activity	0.000777	0.0941	13.46	4965	3	369	3	[dysc - dyschronic, Ca-P60A - calcium atpase at 60a, Stim - stromal interaction molecule]
GO:0032414	positive regulation of ion transmembrane transporter activity	0.000777	0.0923	13.46	4965	3	369	3	[dysc - dyschronic, Ca-P60A - calcium atpase at 60a, Stim - stromal interaction molecule]
GO:0032412	regulation of ion transmembrane transporter activity	0.000777	0.0906	13.46	4965	3	369	3	[dysc - dyschronic, Ca-P60A - calcium atpase at 60a, Stim - stromal interaction molecule]
GO:0032409	regulation of transporter activity	0.000777	0.0889	13.46	4965	3	369	3	[dysc - dyschronic, Ca-P60A - calcium atpase at 60a, Stim - stromal interaction molecule]
GO:0022898	regulation of transmembrane transporter activity	0.000777	0.0873	13.46	4965	3	369	3	[dysc - dyschronic, Ca-P60A - calcium atpase at 60a, Stim - stromal interaction molecule]
GO:0006273	lagging strand elongation	0.000796	0.0879	2482.5	4965	2	1	1	[Parp - poly-(adp-ribose) polymerase]
GO:0051457	maintenance of protein location in nucleus	0.000796	0.0863	2482.5	4965	2	1	1	[Parp - poly-(adp-ribose) polymerase]
GO:0070838	divalent metal ion transport	0.000894	0.0952	4.41	4965	28	362	9	[fwe - flower, CG10006 - cg10006 gene product from transcript cg10006-rb, cac - cacophony, Stim - stromal interaction molecule, pain - painless, CG1090 - cg1090 gene product from transcript cg1090-ri, olf186-F - cg11430 gene product from transcript cg11430-rb, PMCA - plasma membrane calcium atpase, foi - fear-of-intimacy]
GO:0072511	divalent inorganic cation transport	0.000894	0.0936	4.41	4965	28	362	9	[fwe - flower, CG10006 - cg10006 gene product from transcript cg10006-rb, cac - cacophony, Stim - stromal interaction molecule, pain - painless, CG1090 - cg1090 gene product from transcript cg1090-ri, olf186-F - cg11430 gene product from transcript cg11430-rb, PMCA - plasma membrane calcium atpase, foi - fear-of-intimacy]
GO:0044271	cellular nitrogen compound biosynthetic process	0.000906	0.0933	1.59	4965	325	596	62	[okr - okra, RpL7 - ribosomal protein l7, RpL8 - ribosomal protein l8, eIF-1A - eukaryotic initiation factor 1a, RpL3 - ribosomal protein l3, bab1 - bric a brac 1, CG11089 - cg11089 gene product from transcript cg11089-rd, RpL5 - ribosomal protein l5, pix - pixie, RpS3A - ribosomal protein s3a, RpS25 - ribosomal protein s25, RpS21 - ribosomal protein s21, RpL13 - ribosomal protein l13, Parp - pol…
Genes with high decay
GO Term	Description	P-value	FDR q-value	Enrichment	N	B	n	b	Genes
GO:0098813	nuclear chromosome segregation	3.58e-08	0.000221	2.65	4965	66	993	35	[Gap1 - gtpase-activating protein 1, CAP-D2 - cap-d2 condensin subunit, Fim - fimbrin, ball - ballchen, glu - gluon, mus312 - mutagen-sensitive 312, barr - barren, Gli - gliotactin, Axs - abnormal x segregation, mei-218 - meiotic 218, neb - nebbish, Klp3A - kinesin-like protein at 3a, thr - three rows, spas - spastin, Top2 - topoisomerase 2, mei-9 - meiotic 9, Sse - separase, rod - rough deal, Hm…
GO:0022402	cell cycle process	1.92e-07	0.000594	2.21	4965	388	307	53	[Cp110 - cg14617 gene product from transcript cg14617-rb, Sas-4 - cg10061 gene product from transcript cg10061-ra, scra - scraps, Khc - kinesin heavy chain, glu - gluon, barr - barren, Dhc64C - dynein heavy chain 64c, Spc105R - spc105-related, CG4203 - cg4203 gene product from transcript cg4203-ra, pbl - pebble, Axs - abnormal x segregation, nesd - nessun dorma, mei-218 - meiotic 218, Mtor - mega…
GO:0051276	chromosome organization	3.44e-07	0.000708	1.97	4965	152	993	60	[Gap1 - gtpase-activating protein 1, CAP-D2 - cap-d2 condensin subunit, gwl - greatwall, glu - gluon, barr - barren, SMC2 - cg10212 gene product from transcript cg10212-ra, Spc105R - spc105-related, SMC1 - cg6057 gene product from transcript cg6057-ra, neb - nebbish, Mi-2 - cg8103 gene product from transcript cg8103-ra, Parp - poly-(adp-ribose) polymerase, BubR1 - bub1-related kinase, spas - spas…
GO:0035023	regulation of Rho protein signal transduction	1.23e-06	0.00189	4.96	4965	21	620	13	[CG10188 - cg10188 gene product from transcript cg10188-rb, RhoGAP1A - cg40494 gene product from transcript cg40494-ra, GEFmeso - guanine nucleotide exchange factor in mesoderm, CG43658 - cg43658 gene product from transcript cg43658-rc, pbl - pebble, Sos - son of sevenless, CG43102 - cg43102 gene product from transcript cg43102-rf, RhoGEF2 - cg9635 gene product from transcript cg9635-rf, CG42533 …
GO:0006928	movement of cell or subcellular component	2.41e-06	0.00298	1.69	4965	361	710	87	[Tor - target of rapamycin, shg - shotgun, Khc - kinesin heavy chain, Ptp69D - protein tyrosine phosphatase 69d, CdGAPr - cg10538 gene product from transcript cg10538-rd, CG13708 - cg13708 gene product from transcript cg13708-rb, Dhc64C - dynein heavy chain 64c, E(Pc) - enhancer of polycomb, CG4203 - cg4203 gene product from transcript cg4203-ra, pbl - pebble, didum - dilute class unconventional …
GO:0007059	chromosome segregation	4.12e-06	0.00425	2.21	4965	86	993	38	[Gap1 - gtpase-activating protein 1, CAP-D2 - cap-d2 condensin subunit, Fim - fimbrin, ball - ballchen, glu - gluon, mus312 - mutagen-sensitive 312, barr - barren, Gli - gliotactin, Axs - abnormal x segregation, mei-218 - meiotic 218, neb - nebbish, CG17778 - cg17778 gene product from transcript cg17778-ra, Klp3A - kinesin-like protein at 3a, thr - three rows, Klp61F - kinesin-like protein at 61f…
GO:0000070	mitotic sister chromatid segregation	8.21e-06	0.00724	3.33	4965	24	993	16	[CAP-D2 - cap-d2 condensin subunit, ball - ballchen, CG3326 - cg3326 gene product from transcript cg3326-rb, ph-p - polyhomeotic proximal, glu - gluon, barr - barren, Cap-G - cg34438 gene product from transcript cg34438-rf, chb - chromosome bows, mit(1)15 - mitotic 15, neb - nebbish, thr - three rows, spas - spastin, Top2 - topoisomerase 2, Sse - separase, Hmr - hybrid male rescue, rod - rough de…
GO:0007010	cytoskeleton organization	1.08e-05	0.00836	3.28	4965	272	117	21	[Girdin - cg12734 gene product from transcript cg12734-ra, Nup358 - nucleoporin 358, p130CAS - cg1212 gene product from transcript cg1212-rd, scra - scraps, Khc - kinesin heavy chain, sti - sticky, Dhc64C - dynein heavy chain 64c, chb - chromosome bows, jar - jaguar, Axs - abnormal x segregation, nod - no distributive disjunction, baz - bazooka, Mical - molecule interacting with casl, ana1 - anas…
GO:0016043	cellular component organization	1.4e-05	0.00963	1.34	4965	1320	546	194	[G9a - cg2995 gene product from transcript cg2995-rb, scrib - scribbled, Sas-4 - cg10061 gene product from transcript cg10061-ra, CG8771 - cg8771 gene product from transcript cg8771-rb, scra - scraps, Patronin - cg33130 gene product from transcript cg33130-rn, glu - gluon, Spc105R - spc105-related, SMC1 - cg6057 gene product from transcript cg6057-ra, Dref - dna replication-related element factor…
GO:0071459	protein localization to chromosome, centromeric region	1.41e-05	0.00871	85.6	4965	6	29	3	[Gl - glued, Dhc64C - dynein heavy chain 64c, rod - rough deal]
GO:0034501	protein localization to kinetochore	1.41e-05	0.00791	85.6	4965	6	29	3	[Gl - glued, Dhc64C - dynein heavy chain 64c, rod - rough deal]
GO:0000819	sister chromatid segregation	1.84e-05	0.00946	3.2	4965	25	993	16	[ball - ballchen, CAP-D2 - cap-d2 condensin subunit, CG3326 - cg3326 gene product from transcript cg3326-rb, ph-p - polyhomeotic proximal, glu - gluon, barr - barren, Cap-G - cg34438 gene product from transcript cg34438-rf, chb - chromosome bows, mit(1)15 - mitotic 15, neb - nebbish, thr - three rows, spas - spastin, Top2 - topoisomerase 2, Sse - separase, rod - rough deal, Hmr - hybrid male resc…
GO:0051293	establishment of spindle localization	2e-05	0.0095	11	4965	27	117	7	[jar - jaguar, nod - no distributive disjunction, baz - bazooka, mud - mushroom body defect, asp - abnormal spindle, Dhc64C - dynein heavy chain 64c, chb - chromosome bows]
GO:0051653	spindle localization	2e-05	0.00882	11	4965	27	117	7	[jar - jaguar, nod - no distributive disjunction, baz - bazooka, mud - mushroom body defect, asp - abnormal spindle, Dhc64C - dynein heavy chain 64c, chb - chromosome bows]
GO:0007015	actin filament organization	2e-05	0.00825	23.31	4965	71	15	5	[jar - jaguar, cher - cheerio, Mical - molecule interacting with casl, asp - abnormal spindle, Actn - alpha actinin]
GO:0035025	positive regulation of Rho protein signal transduction	2.12e-05	0.0082	5.54	4965	13	620	9	[CG43102 - cg43102 gene product from transcript cg43102-rf, CG10188 - cg10188 gene product from transcript cg10188-rb, RhoGAP1A - cg40494 gene product from transcript cg40494-ra, RhoGEF2 - cg9635 gene product from transcript cg9635-rf, Exn - ephexin, CG42674 - cg42674 gene product from transcript cg42674-rf, CG3630 - cg3630 gene product from transcript cg3630-rd, CG43658 - cg43658 gene product fr…
GO:0007349	cellularization	2.26e-05	0.00823	15.52	4965	80	24	6	[jar - jaguar, mei-41 - meiotic 41, scra - scraps, Gl - glued, lva - lava lamp, Dhc64C - dynein heavy chain 64c]
GO:0030705	cytoskeleton-dependent intracellular transport	2.94e-05	0.0101	3.57	4965	41	543	16	[Girdin - cg12734 gene product from transcript cg12734-ra, Khc-73 - kinesin-73, futsch - cg34387 gene product from transcript cg34387-rf, klar - klarsicht, Khc - kinesin heavy chain, Unc-76 - cg3981 gene product from transcript cg3981-rc, fu - fused, Dhc64C - dynein heavy chain 64c, syd - sunday driver, nompB - no mechanoreceptor potential b, jar - jaguar, pav - pavarotti, didum - dilute class un…
GO:0051056	regulation of small GTPase mediated signal transduction	3.42e-05	0.0111	2.24	4965	93	786	33	[GEFmeso - guanine nucleotide exchange factor in mesoderm, CG43658 - cg43658 gene product from transcript cg43658-rc, CG5937 - cg5937 gene product from transcript cg5937-rd, pbl - pebble, CG8878 - cg8878 gene product from transcript cg8878-ra, garz - gartenzwerg, CG7158 - cg7158 gene product from transcript cg7158-ra, CG43102 - cg43102 gene product from transcript cg43102-rf, RhoGEF2 - cg9635 gen…
GO:0071840	cellular component organization or biogenesis	4.21e-05	0.013	1.32	4965	1340	546	194	[G9a - cg2995 gene product from transcript cg2995-rb, scrib - scribbled, Sas-4 - cg10061 gene product from transcript cg10061-ra, CG8771 - cg8771 gene product from transcript cg8771-rb, scra - scraps, Patronin - cg33130 gene product from transcript cg33130-rn, glu - gluon, Spc105R - spc105-related, SMC1 - cg6057 gene product from transcript cg6057-ra, Dref - dna replication-related element factor…
GO:0051683	establishment of Golgi localization	4.48e-05	0.0132	206.88	4965	2	24	2	[lva - lava lamp, Dhc64C - dynein heavy chain 64c]
GO:0051645	Golgi localization	4.48e-05	0.0126	206.88	4965	2	24	2	[lva - lava lamp, Dhc64C - dynein heavy chain 64c]
GO:0099111	microtubule-based transport	4.9e-05	0.0132	3.61	4965	38	543	15	[Khc-73 - kinesin-73, futsch - cg34387 gene product from transcript cg34387-rf, klar - klarsicht, Khc - kinesin heavy chain, Unc-76 - cg3981 gene product from transcript cg3981-rc, fu - fused, Dhc64C - dynein heavy chain 64c, syd - sunday driver, nompB - no mechanoreceptor potential b, jar - jaguar, pav - pavarotti, didum - dilute class unconventional myosin, tam - tamas, Gl - glued, Dhc62B - dyn…
GO:0010970	transport along microtubule	4.9e-05	0.0126	3.61	4965	38	543	15	[Khc-73 - kinesin-73, futsch - cg34387 gene product from transcript cg34387-rf, klar - klarsicht, Khc - kinesin heavy chain, Unc-76 - cg3981 gene product from transcript cg3981-rc, fu - fused, Dhc64C - dynein heavy chain 64c, syd - sunday driver, nompB - no mechanoreceptor potential b, jar - jaguar, pav - pavarotti, didum - dilute class unconventional myosin, tam - tamas, Gl - glued, Dhc62B - dyn…
GO:0034502	protein localization to chromosome	5.24e-05	0.0129	64.2	4965	8	29	3	[Gl - glued, Dhc64C - dynein heavy chain 64c, rod - rough deal]
GO:0006271	DNA strand elongation involved in DNA replication	5.47e-05	0.013	14.95	4965	4	332	4	[DNApol-alpha180 - dna polymerase alpha 180kd, RfC38 - replication factor c 38kd subunit, Parp - poly-(adp-ribose) polymerase, DNApol-epsilon - dna polymerase epsilon]
GO:0022616	DNA strand elongation	5.47e-05	0.0125	14.95	4965	4	332	4	[RfC38 - replication factor c 38kd subunit, DNApol-alpha180 - dna polymerase alpha 180kd, Parp - poly-(adp-ribose) polymerase, DNApol-epsilon - dna polymerase epsilon]
GO:0007018	microtubule-based movement	5.7e-05	0.0126	2.57	4965	63	737	24	[futsch - cg34387 gene product from transcript cg34387-rf, Khc-73 - kinesin-73, cmet - cenp-meta, Dic61B - dynein intermediate chain at 61b, klar - klarsicht, Khc - kinesin heavy chain, Unc-76 - cg3981 gene product from transcript cg3981-rc, fu - fused, Dhc64C - dynein heavy chain 64c, syd - sunday driver, nompB - no mechanoreceptor potential b, jar - jaguar, nod - no distributive disjunction, pa…
GO:0006996	organelle organization	6.35e-05	0.0135	1.67	4965	694	305	71	[Cp110 - cg14617 gene product from transcript cg14617-rb, Sas-4 - cg10061 gene product from transcript cg10061-ra, CG8771 - cg8771 gene product from transcript cg8771-rb, scra - scraps, Khc - kinesin heavy chain, Pex1 - peroxin 1, glu - gluon, barr - barren, SMC2 - cg10212 gene product from transcript cg10212-ra, Dhc64C - dynein heavy chain 64c, Spc105R - spc105-related, EF-G2 - elongation factor…
GO:0072384	organelle transport along microtubule	6.36e-05	0.0131	8.39	4965	18	230	7	[jar - jaguar, Khc-73 - kinesin-73, didum - dilute class unconventional myosin, Gl - glued, klar - klarsicht, Khc - kinesin heavy chain, Dhc64C - dynein heavy chain 64c]
GO:0040001	establishment of mitotic spindle localization	6.81e-05	0.0136	11.57	4965	22	117	6	[jar - jaguar, baz - bazooka, mud - mushroom body defect, asp - abnormal spindle, Dhc64C - dynein heavy chain 64c, chb - chromosome bows]
GO:0071324	cellular response to disaccharide stimulus	8.1e-05	0.0156	38.39	4965	4	97	3	[CG3523 - cg3523 gene product from transcript cg3523-ra, ACC - acetyl-coa carboxylase, PICK1 - cg6167 gene product from transcript cg6167-ra]
GO:0071329	cellular response to sucrose stimulus	8.1e-05	0.0152	38.39	4965	4	97	3	[CG3523 - cg3523 gene product from transcript cg3523-ra, ACC - acetyl-coa carboxylase, PICK1 - cg6167 gene product from transcript cg6167-ra]
GO:0000226	microtubule cytoskeleton organization	9.42e-05	0.0171	2.64	4965	154	305	25	[Khc-73 - kinesin-73, Girdin - cg12734 gene product from transcript cg12734-ra, Nup358 - nucleoporin 358, Sas-4 - cg10061 gene product from transcript cg10061-ra, Khc - kinesin heavy chain, Dhc64C - dynein heavy chain 64c, pbl - pebble, Axs - abnormal x segregation, baz - bazooka, Mtor - megator, ana1 - anastral spindle 1, Gl - glued, shot - short stop, Klp61F - kinesin-like protein at 61f, spd-2…
GO:0007009	plasma membrane organization	0.000105	0.0186	62.06	4965	30	8	3	[kst - karst, beta-Spec - beta spectrin, scra - scraps]
GO:0097435	supramolecular fiber organization	0.000107	0.0183	16.72	4965	99	15	5	[jar - jaguar, cher - cheerio, Mical - molecule interacting with casl, asp - abnormal spindle, Actn - alpha actinin]
GO:0051649	establishment of localization in cell	0.00011	0.0183	4.54	4965	463	26	11	[jar - jaguar, kst - karst, cher - cheerio, CG32250 - cg32250 gene product from transcript cg32250-ra, Gl - glued, asp - abnormal spindle, CG3532 - cg3532 gene product from transcript cg3532-rb, DAT - dopamine transporter, lva - lava lamp, Dhc64C - dynein heavy chain 64c, syd - sunday driver]
GO:0046578	regulation of Ras protein signal transduction	0.000134	0.0218	2.18	4965	90	786	31	[GEFmeso - guanine nucleotide exchange factor in mesoderm, CG43658 - cg43658 gene product from transcript cg43658-rc, CG5937 - cg5937 gene product from transcript cg5937-rd, pbl - pebble, CG8878 - cg8878 gene product from transcript cg8878-ra, garz - gartenzwerg, CG43102 - cg43102 gene product from transcript cg43102-rf, CG7158 - cg7158 gene product from transcript cg7158-ra, RhoGEF2 - cg9635 gen…
GO:0034643	establishment of mitochondrion localization, microtubule-mediated	0.000137	0.0217	51.72	4965	12	24	3	[jar - jaguar, Gl - glued, Dhc64C - dynein heavy chain 64c]
GO:0047497	mitochondrion transport along microtubule	0.000137	0.0212	51.72	4965	12	24	3	[jar - jaguar, Gl - glued, Dhc64C - dynein heavy chain 64c]
GO:0051654	establishment of mitochondrion localization	0.000137	0.0206	51.72	4965	12	24	3	[jar - jaguar, Gl - glued, Dhc64C - dynein heavy chain 64c]
GO:1903046	meiotic cell cycle process	0.000141	0.0208	1.91	4965	138	811	43	[Fim - fimbrin, ball - ballchen, CAP-D2 - cap-d2 condensin subunit, Sas-4 - cg10061 gene product from transcript cg10061-ra, gwl - greatwall, scra - scraps, CG32088 - cg32088 gene product from transcript cg32088-rb, mus312 - mutagen-sensitive 312, spn-B - spindle b, CG8605 - cg8605 gene product from transcript cg8605-ra, Gli - gliotactin, pbl - pebble, nesd - nessun dorma, Axs - abnormal x segreg…
GO:0045132	meiotic chromosome segregation	0.000156	0.0224	2.49	4965	43	975	21	[Gap1 - gtpase-activating protein 1, Fim - fimbrin, mus301 - mutagen-sensitive 301, mus312 - mutagen-sensitive 312, bif - bifocal, nos - nanos, Gli - gliotactin, grau - grauzone, mit(1)15 - mitotic 15, Axs - abnormal x segregation, pav - pavarotti, nod - no distributive disjunction, mei-218 - meiotic 218, mei-41 - meiotic 41, Klp3A - kinesin-like protein at 3a, ncd - non-claret disjunctional, Top…
GO:0071103	DNA conformation change	0.000183	0.0257	2.27	4965	55	993	25	[CDC45L - cg3658 gene product from transcript cg3658-ra, CAP-D2 - cap-d2 condensin subunit, ball - ballchen, gwl - greatwall, glu - gluon, barr - barren, SMC2 - cg10212 gene product from transcript cg10212-ra, spn-B - spindle b, neb - nebbish, Mi-2 - cg8103 gene product from transcript cg8103-ra, CG3238 - cg3238 gene product from transcript cg3238-ra, rad50 - cg6339 gene product from transcript c…
GO:0030725	germline ring canal formation	0.000194	0.0266	206.88	4965	12	4	2	[cher - cheerio, scra - scraps]
GO:0032189	maintenance of actomyosin contractile ring localization	0.000201	0.0271	4965	4965	1	1	1	[scra - scraps]
GO:0032185	septin cytoskeleton organization	0.000201	0.0265	4965	4965	1	1	1	[scra - scraps]
GO:0031106	septin ring organization	0.000201	0.0259	4965	4965	1	1	1	[scra - scraps]
GO:0051656	establishment of organelle localization	0.000215	0.0271	4.37	4965	104	131	12	[jar - jaguar, nod - no distributive disjunction, baz - bazooka, klar - klarsicht, Gl - glued, asp - abnormal spindle, mud - mushroom body defect, Khc - kinesin heavy chain, lva - lava lamp, Dhc64C - dynein heavy chain 64c, nonC - no-on-and-no-off transient c, chb - chromosome bows]
GO:0061842	microtubule organizing center localization	0.000232	0.0287	44.33	4965	14	24	3	[asp - abnormal spindle, Gl - glued, Dhc64C - dynein heavy chain 64c]
GO:0051642	centrosome localization	0.000232	0.0281	44.33	4965	14	24	3	[asp - abnormal spindle, Gl - glued, Dhc64C - dynein heavy chain 64c]
GO:0006272	leading strand elongation	0.000238	0.0283	20.02	4965	3	248	3	[RfC38 - replication factor c 38kd subunit, DNApol-alpha180 - dna polymerase alpha 180kd, DNApol-epsilon - dna polymerase epsilon]
GO:0043063	intercellular bridge organization	0.000249	0.0291	190.96	4965	13	4	2	[cher - cheerio, scra - scraps]
GO:0046607	positive regulation of centrosome cycle	0.00025	0.0286	100.3	4965	3	33	2	[Nup358 - nucleoporin 358, Dhc64C - dynein heavy chain 64c]
GO:0046604	positive regulation of mitotic centrosome separation	0.00025	0.0281	100.3	4965	3	33	2	[Nup358 - nucleoporin 358, Dhc64C - dynein heavy chain 64c]
GO:0061024	membrane organization	0.000281	0.031	21.22	4965	117	8	4	[jar - jaguar, kst - karst, beta-Spec - beta spectrin, scra - scraps]
GO:0097485	neuron projection guidance	0.000306	0.0332	2.07	4965	143	570	34	[Tor - target of rapamycin, shg - shotgun, gukh - guk-holder, CdGAPr - cg10538 gene product from transcript cg10538-rd, Khc - kinesin heavy chain, Ptp69D - protein tyrosine phosphatase 69d, raptor - cg4320 gene product from transcript cg4320-rb, CG13708 - cg13708 gene product from transcript cg13708-rb, Abl - abl tyrosine kinase, E(Pc) - enhancer of polycomb, CG4203 - cg4203 gene product from tra…
GO:0006259	DNA metabolic process	0.000363	0.0387	1.88	4965	171	647	42	[Nup160 - nucleoporin 160, RfC38 - replication factor c 38kd subunit, vtd - verthandi, CG14803 - cg14803 gene product from transcript cg14803-ra, DNApol-alpha50 - dna polymerase alpha 50kd, cerv - cervantes, hd - humpty dumpty, spn-B - spindle b, SMC1 - cg6057 gene product from transcript cg6057-ra, Smc5 - cg32438 gene product from transcript cg32438-rf, Dref - dna replication-related element fac…
GO:0006869	lipid transport	0.000365	0.0382	3.77	4965	24	603	11	[CG31729 - cg31729 gene product from transcript cg31729-rb, CG34120 - cg34120 gene product from transcript cg34120-rc, CG1718 - cg1718 gene product from transcript cg1718-rb, CG33298 - cg33298 gene product from transcript cg33298-rb, rdgB - retinal degeneration b, klar - klarsicht, CG4301 - cg4301 gene product from transcript cg4301-rc, CG14741 - cg14741 gene product from transcript cg14741-rc, C…
GO:0031110	regulation of microtubule polymerization or depolymerization	0.000367	0.0378	11.11	4965	15	149	5	[nod - no distributive disjunction, beta-Spec - beta spectrin, shot - short stop, Patronin - cg33130 gene product from transcript cg33130-rn, chb - chromosome bows]
GO:0070507	regulation of microtubule cytoskeleton organization	0.000368	0.0372	4.53	4965	37	296	10	[nod - no distributive disjunction, Cp110 - cg14617 gene product from transcript cg14617-rb, Nup358 - nucleoporin 358, beta-Spec - beta spectrin, Mtor - megator, Cep135 - cg17081 gene product from transcript cg17081-rb, shot - short stop, Patronin - cg33130 gene product from transcript cg33130-rn, Dhc64C - dynein heavy chain 64c, chb - chromosome bows]
GO:1903047	mitotic cell cycle process	0.000406	0.0404	2.14	4965	233	299	30	[vtd - verthandi, Nup358 - nucleoporin 358, scra - scraps, glu - gluon, eIF4G - eukaryotic translation initiation factor 4g, barr - barren, Dhc64C - dynein heavy chain 64c, CG4203 - cg4203 gene product from transcript cg4203-ra, pbl - pebble, baz - bazooka, neb - nebbish, Mtor - megator, Gl - glued, BubR1 - bub1-related kinase, Klp61F - kinesin-like protein at 61f, thr - three rows, mus101 - muta…
GO:0046602	regulation of mitotic centrosome separation	0.000443	0.0434	25.46	4965	5	117	3	[Nup358 - nucleoporin 358, Dhc64C - dynein heavy chain 64c, chb - chromosome bows]
GO:0051383	kinetochore organization	0.000455	0.044	110.33	4965	5	18	2	[asp - abnormal spindle, Gl - glued]
GO:0051301	cell division	0.00047	0.0447	2.79	4965	110	307	19	[Dcr-1 - dicer-1, Sas-4 - cg10061 gene product from transcript cg10061-ra, scra - scraps, shg - shotgun, Cep135 - cg17081 gene product from transcript cg17081-rb, eIF4G - eukaryotic translation initiation factor 4g, Pex1 - peroxin 1, nos - nanos, Cen - centrocortin, Dhc64C - dynein heavy chain 64c, chb - chromosome bows, jar - jaguar, baz - bazooka, Mtor - megator, asp - abnormal spindle, mud - m…
GO:0051299	centrosome separation	0.000543	0.0508	7.19	4965	14	296	6	[Rcd7 - reduction in cnn dots 7, Sas-4 - cg10061 gene product from transcript cg10061-ra, Gl - glued, Khc - kinesin heavy chain, Cep135 - cg17081 gene product from transcript cg17081-rb, Klp61F - kinesin-like protein at 61f]
GO:0051057	positive regulation of small GTPase mediated signal transduction	0.000566	0.0522	2.85	4965	45	620	16	[CG10188 - cg10188 gene product from transcript cg10188-rb, RhoGAP1A - cg40494 gene product from transcript cg40494-ra, Cdk12 - cg7597 gene product from transcript cg7597-rb, CG43658 - cg43658 gene product from transcript cg43658-rc, CG8878 - cg8878 gene product from transcript cg8878-ra, Sos - son of sevenless, cnk - connector enhancer of ksr, CG43102 - cg43102 gene product from transcript cg431…
GO:0046579	positive regulation of Ras protein signal transduction	0.000566	0.0514	2.85	4965	45	620	16	[CG10188 - cg10188 gene product from transcript cg10188-rb, RhoGAP1A - cg40494 gene product from transcript cg40494-ra, Cdk12 - cg7597 gene product from transcript cg7597-rb, CG43658 - cg43658 gene product from transcript cg43658-rc, CG8878 - cg8878 gene product from transcript cg8878-ra, cnk - connector enhancer of ksr, Sos - son of sevenless, CG43102 - cg43102 gene product from transcript cg431…
GO:0007303	cytoplasmic transport, nurse cell to oocyte	0.000587	0.0526	127.31	4965	13	6	2	[jar - jaguar, cher - cheerio]
GO:0007062	sister chromatid cohesion	0.000591	0.0522	3.06	4965	20	975	12	[SMC1 - cg6057 gene product from transcript cg6057-ra, Gap1 - gtpase-activating protein 1, RfC38 - replication factor c 38kd subunit, Smc5 - cg32438 gene product from transcript cg32438-rf, vtd - verthandi, BubR1 - bub1-related kinase, CG32088 - cg32088 gene product from transcript cg32088-rb, Cap - chromosome-associated protein, wapl - wings apart-like, SA - stromalin, mei-S332 - meiotic from vi…
GO:1905518	regulation of presynaptic active zone assembly	0.000604	0.0526	1655	4965	1	3	1	[Spn - spinophilin]
GO:1905519	negative regulation of presynaptic active zone assembly	0.000604	0.0518	1655	4965	1	3	1	[Spn - spinophilin]
GO:1905606	regulation of presynapse assembly	0.000604	0.0511	1655	4965	1	3	1	[Spn - spinophilin]
GO:1905607	negative regulation of presynapse assembly	0.000604	0.0504	1655	4965	1	3	1	[Spn - spinophilin]
GO:0030317	flagellated sperm motility	0.000619	0.051	97.35	4965	6	17	2	[jar - jaguar, ana1 - anastral spindle 1]
GO:0097722	sperm motility	0.000619	0.0503	97.35	4965	6	17	2	[jar - jaguar, ana1 - anastral spindle 1]
GO:0032886	regulation of microtubule-based process	0.000654	0.0524	4.3	4965	39	296	10	[nod - no distributive disjunction, Nup358 - nucleoporin 358, Cp110 - cg14617 gene product from transcript cg14617-rb, beta-Spec - beta spectrin, Mtor - megator, Cep135 - cg17081 gene product from transcript cg17081-rb, shot - short stop, Patronin - cg33130 gene product from transcript cg33130-rn, Dhc64C - dynein heavy chain 64c, chb - chromosome bows]
GO:0051646	mitochondrion localization	0.000669	0.053	32.66	4965	19	24	3	[jar - jaguar, Gl - glued, Dhc64C - dynein heavy chain 64c]
GO:1903429	regulation of cell maturation	0.000674	0.0527	7.76	4965	24	160	6	[Mical - molecule interacting with casl, didum - dilute class unconventional myosin, klar - klarsicht, Lasp - cg3849 gene product from transcript cg3849-rb, Khc - kinesin heavy chain, Dhc64C - dynein heavy chain 64c]
GO:0032187	actomyosin contractile ring localization	0.000796	0.0615	2482.5	4965	2	1	1	[scra - scraps]
GO:0036214	contractile ring localization	0.000796	0.0607	2482.5	4965	2	1	1	[scra - scraps]
GO:0051493	regulation of cytoskeleton organization	0.000799	0.0602	8.44	4965	107	33	6	[jar - jaguar, cher - cheerio, Nup358 - nucleoporin 358, beta-Spec - beta spectrin, shot - short stop, Dhc64C - dynein heavy chain 64c]
GO:0007051	spindle organization	0.000891	0.0663	3.24	4965	80	268	14	[spd-2 - spindle defective 2, mtsh - mitoshell, Nup358 - nucleoporin 358, Dhc64C - dynein heavy chain 64c, chb - chromosome bows, pbl - pebble, jar - jaguar, Axs - abnormal x segregation, nod - no distributive disjunction, Mtor - megator, asp - abnormal spindle, mud - mushroom body defect, Gl - glued, Klp61F - kinesin-like protein at 61f]
GO:0033365	protein localization to organelle	0.000942	0.0693	4.92	4965	101	90	9	[CG14712 - cg14712 gene product from transcript cg14712-ra, Nup358 - nucleoporin 358, Nup214 - nucleoporin 214, CG8771 - cg8771 gene product from transcript cg8771-rb, Gl - glued, CG3532 - cg3532 gene product from transcript cg3532-rb, Dhc64C - dynein heavy chain 64c, CG15523 - cg15523 gene product from transcript cg15523-ra, rod - rough deal]
GO:0051641	cellular localization	0.000949	0.069	3.41	4965	530	33	12	[jar - jaguar, kst - karst, cher - cheerio, CG32250 - cg32250 gene product from transcript cg32250-ra, Nup358 - nucleoporin 358, Gl - glued, asp - abnormal spindle, CG3532 - cg3532 gene product from transcript cg3532-rb, lva - lava lamp, Dhc64C - dynein heavy chain 64c, syd - sunday driver, rod - rough deal]
Genes with low decay
GO Term	Description	P-value	FDR q-value	Enrichment	N	B	n	b	Genes
GO:0002181	cytoplasmic translation	5.04e-54	3.12e-50	15.9	4965	61	256	50	[RpL7 - ribosomal protein l7, RpL8 - ribosomal protein l8, RpL3 - ribosomal protein l3, RpL5 - ribosomal protein l5, RpS3A - ribosomal protein s3a, RpS25 - ribosomal protein s25, RpL13 - ribosomal protein l13, RpS21 - ribosomal protein s21, RpS19a - ribosomal protein s19a, RpS8 - ribosomal protein s8, RpS5a - ribosomal protein s5a, RpS4 - ribosomal protein s4, RpS15 - ribosomal protein s15, RpS29…
GO:0006412	translation	1.16e-45	3.57e-42	24.17	4965	90	89	39	[RpL7 - ribosomal protein l7, RpS11 - ribosomal protein s11, RpS28b - ribosomal protein s28b, RpS9 - ribosomal protein s9, RpL10 - ribosomal protein l10, eIF-1A - eukaryotic initiation factor 1a, RpL32 - ribosomal protein l32, RpL3 - ribosomal protein l3, RpS15Aa - ribosomal protein s15aa, RpS25 - ribosomal protein s25, RpS21 - ribosomal protein s21, RpL13 - ribosomal protein l13, RpL24 - ribosom…
GO:0043043	peptide biosynthetic process	3.52e-45	7.25e-42	23.65	4965	92	89	39	[RpL7 - ribosomal protein l7, RpS11 - ribosomal protein s11, RpS28b - ribosomal protein s28b, RpL10 - ribosomal protein l10, RpS9 - ribosomal protein s9, eIF-1A - eukaryotic initiation factor 1a, RpL32 - ribosomal protein l32, RpL3 - ribosomal protein l3, RpS15Aa - ribosomal protein s15aa, RpS25 - ribosomal protein s25, RpL13 - ribosomal protein l13, RpS21 - ribosomal protein s21, RpL24 - ribosom…
GO:0043604	amide biosynthetic process	3.64e-43	5.61e-40	21.54	4965	101	89	39	[RpL7 - ribosomal protein l7, RpS11 - ribosomal protein s11, RpS28b - ribosomal protein s28b, RpS9 - ribosomal protein s9, RpL10 - ribosomal protein l10, RpL32 - ribosomal protein l32, eIF-1A - eukaryotic initiation factor 1a, RpS15Aa - ribosomal protein s15aa, RpL3 - ribosomal protein l3, RpS25 - ribosomal protein s25, RpL24 - ribosomal protein l24, RpL13 - ribosomal protein l13, RpS21 - ribosom…
GO:0006518	peptide metabolic process	1.95e-40	2.41e-37	17.01	4965	126	95	41	[RpL7 - ribosomal protein l7, RpS28b - ribosomal protein s28b, RpS11 - ribosomal protein s11, RpS9 - ribosomal protein s9, RpL10 - ribosomal protein l10, GstE12 - glutathione s transferase e12, RpL32 - ribosomal protein l32, eIF-1A - eukaryotic initiation factor 1a, RpS15Aa - ribosomal protein s15aa, RpL3 - ribosomal protein l3, RpS25 - ribosomal protein s25, RpL24 - ribosomal protein l24, RpL13 …
GO:0043603	cellular amide metabolic process	2.35e-37	2.41e-34	14.68	4965	146	95	41	[RpL7 - ribosomal protein l7, RpS28b - ribosomal protein s28b, RpS11 - ribosomal protein s11, RpL10 - ribosomal protein l10, RpS9 - ribosomal protein s9, GstE12 - glutathione s transferase e12, RpL32 - ribosomal protein l32, eIF-1A - eukaryotic initiation factor 1a, RpS15Aa - ribosomal protein s15aa, RpL3 - ribosomal protein l3, RpS25 - ribosomal protein s25, RpL24 - ribosomal protein l24, RpL13 …
GO:1901566	organonitrogen compound biosynthetic process	3.15e-34	2.78e-31	10.39	4965	239	90	45	[RpL7 - ribosomal protein l7, RpS11 - ribosomal protein s11, RpS28b - ribosomal protein s28b, RpL10 - ribosomal protein l10, RpS9 - ribosomal protein s9, eIF-1A - eukaryotic initiation factor 1a, RpL32 - ribosomal protein l32, CG1746 - cg1746 gene product from transcript cg1746-ra, RpL3 - ribosomal protein l3, RpS15Aa - ribosomal protein s15aa, l(2)06225 - lethal (2) 06225, RpS25 - ribosomal prot…
GO:0044271	cellular nitrogen compound biosynthetic process	3.94e-29	3.04e-26	7.81	4965	325	90	46	[RpL7 - ribosomal protein l7, RpS11 - ribosomal protein s11, RpS28b - ribosomal protein s28b, RpL10 - ribosomal protein l10, RpS9 - ribosomal protein s9, eIF-1A - eukaryotic initiation factor 1a, RpL32 - ribosomal protein l32, CG1746 - cg1746 gene product from transcript cg1746-ra, RpL3 - ribosomal protein l3, RpS15Aa - ribosomal protein s15aa, l(2)06225 - lethal (2) 06225, RpS25 - ribosomal prot…
GO:0034645	cellular macromolecule biosynthetic process	3.82e-27	2.62e-24	9	4965	248	89	40	[RpL7 - ribosomal protein l7, RpS11 - ribosomal protein s11, RpS28b - ribosomal protein s28b, RpL10 - ribosomal protein l10, RpS9 - ribosomal protein s9, eIF-1A - eukaryotic initiation factor 1a, RpL32 - ribosomal protein l32, RpS15Aa - ribosomal protein s15aa, RpL3 - ribosomal protein l3, RpS25 - ribosomal protein s25, RpS21 - ribosomal protein s21, RpL13 - ribosomal protein l13, RpL24 - ribosom…
GO:0009059	macromolecule biosynthetic process	1.15e-26	7.13e-24	8.05	4965	291	89	42	[RpL7 - ribosomal protein l7, RpS11 - ribosomal protein s11, RpS28b - ribosomal protein s28b, RpL10 - ribosomal protein l10, RpS9 - ribosomal protein s9, eIF-1A - eukaryotic initiation factor 1a, RpL32 - ribosomal protein l32, RpL3 - ribosomal protein l3, RpS15Aa - ribosomal protein s15aa, RpS25 - ribosomal protein s25, RpS21 - ribosomal protein s21, RpL13 - ribosomal protein l13, RpL24 - ribosom…
GO:0044249	cellular biosynthetic process	2.1e-20	1.18e-17	4.89	4965	530	90	47	[RpL7 - ribosomal protein l7, RpS28b - ribosomal protein s28b, RpS11 - ribosomal protein s11, RpL10 - ribosomal protein l10, RpS9 - ribosomal protein s9, eIF-1A - eukaryotic initiation factor 1a, RpL32 - ribosomal protein l32, CG1746 - cg1746 gene product from transcript cg1746-ra, RpL3 - ribosomal protein l3, RpS15Aa - ribosomal protein s15aa, l(2)06225 - lethal (2) 06225, RpS25 - ribosomal prot…
GO:1901576	organic substance biosynthetic process	1.42e-19	7.31e-17	4.69	4965	553	90	47	[RpL7 - ribosomal protein l7, RpS28b - ribosomal protein s28b, RpS11 - ribosomal protein s11, RpL10 - ribosomal protein l10, RpS9 - ribosomal protein s9, eIF-1A - eukaryotic initiation factor 1a, RpL32 - ribosomal protein l32, CG1746 - cg1746 gene product from transcript cg1746-ra, RpL3 - ribosomal protein l3, RpS15Aa - ribosomal protein s15aa, l(2)06225 - lethal (2) 06225, RpS25 - ribosomal prot…
GO:0009058	biosynthetic process	7.5e-19	3.56e-16	4.52	4965	574	90	47	[RpL7 - ribosomal protein l7, RpS28b - ribosomal protein s28b, RpS11 - ribosomal protein s11, RpL10 - ribosomal protein l10, RpS9 - ribosomal protein s9, eIF-1A - eukaryotic initiation factor 1a, RpL32 - ribosomal protein l32, CG1746 - cg1746 gene product from transcript cg1746-ra, RpL3 - ribosomal protein l3, RpS15Aa - ribosomal protein s15aa, l(2)06225 - lethal (2) 06225, RpS25 - ribosomal prot…
GO:0022900	electron transport chain	1.08e-17	4.75e-15	5.35	4965	43	690	32	[l(3)neo18 - lethal (3) neo18, CoIV - cytochrome c oxidase subunit iv, ND42 - nadh:ubiquinone reductase 42kd subunit precursor, l(2)35Di - lethal (2) 35di, Pmi - cg33718 gene product from transcript cg33718-rc, CoVIIc - cytochrome c oxidase subunit viic, jagn - jagunal, SdhC - succinate dehydrogenase c, CG32230 - cg32230 gene product from transcript cg32230-rc, CG5548 - cg5548 gene product from t…
GO:0022904	respiratory electron transport chain	1.72e-17	7.08e-15	5.44	4965	41	690	31	[l(3)neo18 - lethal (3) neo18, CoIV - cytochrome c oxidase subunit iv, ND42 - nadh:ubiquinone reductase 42kd subunit precursor, l(2)35Di - lethal (2) 35di, CoVIIc - cytochrome c oxidase subunit viic, Pmi - cg33718 gene product from transcript cg33718-rc, SdhC - succinate dehydrogenase c, jagn - jagunal, CG5548 - cg5548 gene product from transcript cg5548-ra, CG32230 - cg32230 gene product from tr…
GO:0006091	generation of precursor metabolites and energy	9.38e-16	3.62e-13	4.2	4965	81	598	41	[l(3)neo18 - lethal (3) neo18, CoIV - cytochrome c oxidase subunit iv, ND42 - nadh:ubiquinone reductase 42kd subunit precursor, CG1544 - cg1544 gene product from transcript cg1544-ra, l(2)35Di - lethal (2) 35di, CoVIIc - cytochrome c oxidase subunit viic, jagn - jagunal, SdhC - succinate dehydrogenase c, Atg5 - autophagy-specific gene 5, CG5548 - cg5548 gene product from transcript cg5548-ra, CG3…
GO:0044267	cellular protein metabolic process	1.2e-13	4.38e-11	3.26	4965	745	94	46	[RpL7 - ribosomal protein l7, RpS28b - ribosomal protein s28b, RpS11 - ribosomal protein s11, RpL10 - ribosomal protein l10, RpS9 - ribosomal protein s9, RpL32 - ribosomal protein l32, eIF-1A - eukaryotic initiation factor 1a, RpL3 - ribosomal protein l3, RpS15Aa - ribosomal protein s15aa, RpS25 - ribosomal protein s25, RpL24 - ribosomal protein l24, RpS21 - ribosomal protein s21, RpL13 - ribosom…
GO:0034641	cellular nitrogen compound metabolic process	5.11e-13	1.76e-10	3.04	4965	927	90	51	[RpL7 - ribosomal protein l7, sqd - squid, GstE12 - glutathione s transferase e12, eIF-1A - eukaryotic initiation factor 1a, RpL3 - ribosomal protein l3, RpS25 - ribosomal protein s25, RpL13 - ribosomal protein l13, RpS21 - ribosomal protein s21, RpS19a - ribosomal protein s19a, RpS8 - ribosomal protein s8, RpS4 - ribosomal protein s4, RpS5a - ribosomal protein s5a, l(1)G0230 - lethal (1) g0230, …
GO:0006120	mitochondrial electron transport, NADH to ubiquinone	8.9e-13	2.89e-10	7.83	4965	18	564	16	[l(3)neo18 - lethal (3) neo18, CG3192 - cg3192 gene product from transcript cg3192-ra, CG1970 - cg1970 gene product from transcript cg1970-rb, ND42 - nadh:ubiquinone reductase 42kd subunit precursor, CG9140 - cg9140 gene product from transcript cg9140-ra, l(2)35Di - lethal (2) 35di, CG5703 - cg5703 gene product from transcript cg5703-ra, CG12400 - cg12400 gene product from transcript cg12400-rb, …
GO:1902600	hydrogen ion transmembrane transport	1.45e-11	4.49e-09	5.63	4965	28	630	20	[CG4769 - cg4769 gene product from transcript cg4769-ra, Vha55 - vacuolar h[+]-atpase 55kd b subunit, VhaAC45 - vacuolar h[+] atpase accessory protein ac45, l(1)G0230 - lethal (1) g0230, VhaM9.7-b - vacuolar h[+] atpase subunit m9.7-b, VhaPPA1-1 - vacuolar h[+] atpase subunit ppa1-1, CG3321 - cg3321 gene product from transcript cg3321-rc, CG1746 - cg1746 gene product from transcript cg1746-ra, Vh…
GO:0015992	proton transport	2.1e-11	6.18e-09	5.34	4965	31	630	21	[CG4769 - cg4769 gene product from transcript cg4769-ra, Vha55 - vacuolar h[+]-atpase 55kd b subunit, VhaAC45 - vacuolar h[+] atpase accessory protein ac45, l(1)G0230 - lethal (1) g0230, VhaM9.7-b - vacuolar h[+] atpase subunit m9.7-b, VhaPPA1-1 - vacuolar h[+] atpase subunit ppa1-1, CG1746 - cg1746 gene product from transcript cg1746-ra, CG3321 - cg3321 gene product from transcript cg3321-rc, Vh…
GO:0006818	hydrogen transport	5.22e-11	1.47e-08	5.17	4965	32	630	21	[CG4769 - cg4769 gene product from transcript cg4769-ra, Vha55 - vacuolar h[+]-atpase 55kd b subunit, VhaAC45 - vacuolar h[+] atpase accessory protein ac45, l(1)G0230 - lethal (1) g0230, VhaM9.7-b - vacuolar h[+] atpase subunit m9.7-b, VhaPPA1-1 - vacuolar h[+] atpase subunit ppa1-1, CG3321 - cg3321 gene product from transcript cg3321-rc, CG1746 - cg1746 gene product from transcript cg1746-ra, Vh…
GO:0019538	protein metabolic process	1.85e-10	4.96e-08	2.62	4965	979	91	47	[RpL7 - ribosomal protein l7, RpS11 - ribosomal protein s11, RpS28b - ribosomal protein s28b, RpL10 - ribosomal protein l10, RpS9 - ribosomal protein s9, eIF-1A - eukaryotic initiation factor 1a, RpL32 - ribosomal protein l32, RpL3 - ribosomal protein l3, RpS15Aa - ribosomal protein s15aa, RpS25 - ribosomal protein s25, RpL24 - ribosomal protein l24, RpS21 - ribosomal protein s21, RpL13 - ribosom…
GO:1901564	organonitrogen compound metabolic process	2.28e-10	5.87e-08	2.3	4965	1249	95	55	[RpL7 - ribosomal protein l7, GstE12 - glutathione s transferase e12, eIF-1A - eukaryotic initiation factor 1a, RpL3 - ribosomal protein l3, RpS25 - ribosomal protein s25, RpL13 - ribosomal protein l13, RpS21 - ribosomal protein s21, RpS19a - ribosomal protein s19a, RpS8 - ribosomal protein s8, RpS4 - ribosomal protein s4, RpS5a - ribosomal protein s5a, l(1)G0230 - lethal (1) g0230, RpS29 - ribos…
GO:0015985	energy coupled proton transport, down electrochemical gradient	1.55e-08	3.82e-06	10.28	4965	14	345	10	[ATPsyn-d - atp synthase, subunit d, ATPsyn-gamma - atp synthase-gamma chain, CG4769 - cg4769 gene product from transcript cg4769-ra, blw - bellwether, l(1)G0230 - lethal (1) g0230, CG3321 - cg3321 gene product from transcript cg3321-rc, CG1746 - cg1746 gene product from transcript cg1746-ra, l(2)06225 - lethal (2) 06225, ATPsyn-b - atp synthase, subunit b, ATPsyn-beta - atp synthase-beta]
GO:0015986	ATP synthesis coupled proton transport	1.55e-08	3.68e-06	10.28	4965	14	345	10	[ATPsyn-d - atp synthase, subunit d, ATPsyn-gamma - atp synthase-gamma chain, CG4769 - cg4769 gene product from transcript cg4769-ra, blw - bellwether, l(1)G0230 - lethal (1) g0230, CG3321 - cg3321 gene product from transcript cg3321-rc, CG1746 - cg1746 gene product from transcript cg1746-ra, l(2)06225 - lethal (2) 06225, ATPsyn-b - atp synthase, subunit b, ATPsyn-beta - atp synthase-beta]
GO:0006754	ATP biosynthetic process	4.42e-08	1.01e-05	9.59	4965	15	345	10	[ATPsyn-d - atp synthase, subunit d, ATPsyn-gamma - atp synthase-gamma chain, CG4769 - cg4769 gene product from transcript cg4769-ra, blw - bellwether, l(1)G0230 - lethal (1) g0230, CG3321 - cg3321 gene product from transcript cg3321-rc, CG1746 - cg1746 gene product from transcript cg1746-ra, l(2)06225 - lethal (2) 06225, ATPsyn-b - atp synthase, subunit b, ATPsyn-beta - atp synthase-beta]
GO:0055114	oxidation-reduction process	6.59e-08	1.45e-05	1.99	4965	258	658	68	[l(3)neo18 - lethal (3) neo18, CoIV - cytochrome c oxidase subunit iv, jagn - jagunal, SdhC - succinate dehydrogenase c, Men - malic enzyme, Atg5 - autophagy-specific gene 5, CG32230 - cg32230 gene product from transcript cg32230-rc, Fdh - formaldehyde dehydrogenase, CG9603 - cg9603 gene product from transcript cg9603-ra, CG1275 - cg1275 gene product from transcript cg1275-rd, Pxt - peroxinectin-…
GO:0098662	inorganic cation transmembrane transport	1.04e-07	2.22e-05	3.5	4965	54	630	24	[CG4769 - cg4769 gene product from transcript cg4769-ra, VhaAC45 - vacuolar h[+] atpase accessory protein ac45, Vha55 - vacuolar h[+]-atpase 55kd b subunit, Fer1HCH - ferritin 1 heavy chain homologue, l(1)G0230 - lethal (1) g0230, VhaM9.7-b - vacuolar h[+] atpase subunit m9.7-b, VhaPPA1-1 - vacuolar h[+] atpase subunit ppa1-1, CG3321 - cg3321 gene product from transcript cg3321-rc, CG1746 - cg174…
GO:0046034	ATP metabolic process	1.57e-07	3.23e-05	4.07	4965	37	626	19	[Gapdh1 - glyceraldehyde 3 phosphate dehydrogenase 1, CG4769 - cg4769 gene product from transcript cg4769-ra, Vha55 - vacuolar h[+]-atpase 55kd b subunit, l(1)G0230 - lethal (1) g0230, Eno - enolase, CG1746 - cg1746 gene product from transcript cg1746-ra, CG3321 - cg3321 gene product from transcript cg3321-rc, l(2)06225 - lethal (2) 06225, Ald - aldolase, Gapdh2 - glyceraldehyde 3 phosphate dehyd…
GO:0098655	cation transmembrane transport	1.67e-07	3.34e-05	3.44	4965	55	630	24	[CG4769 - cg4769 gene product from transcript cg4769-ra, Vha55 - vacuolar h[+]-atpase 55kd b subunit, VhaAC45 - vacuolar h[+] atpase accessory protein ac45, Fer1HCH - ferritin 1 heavy chain homologue, l(1)G0230 - lethal (1) g0230, VhaM9.7-b - vacuolar h[+] atpase subunit m9.7-b, VhaPPA1-1 - vacuolar h[+] atpase subunit ppa1-1, CG3321 - cg3321 gene product from transcript cg3321-rc, CG1746 - cg174…
GO:0009141	nucleoside triphosphate metabolic process	2.16e-07	4.17e-05	3.87	4965	41	626	20	[Gapdh1 - glyceraldehyde 3 phosphate dehydrogenase 1, CG4769 - cg4769 gene product from transcript cg4769-ra, Vha55 - vacuolar h[+]-atpase 55kd b subunit, l(1)G0230 - lethal (1) g0230, Eno - enolase, CG3321 - cg3321 gene product from transcript cg3321-rc, CG1746 - cg1746 gene product from transcript cg1746-ra, l(2)06225 - lethal (2) 06225, Ald - aldolase, dUTPase - deoxyuridine triphosphatase, Ga…
GO:0009161	ribonucleoside monophosphate metabolic process	2.22e-07	4.15e-05	3.51	4965	52	626	23	[Gapdh1 - glyceraldehyde 3 phosphate dehydrogenase 1, CG4769 - cg4769 gene product from transcript cg4769-ra, Vha55 - vacuolar h[+]-atpase 55kd b subunit, l(1)G0230 - lethal (1) g0230, Eno - enolase, CG1746 - cg1746 gene product from transcript cg1746-ra, CG3321 - cg3321 gene product from transcript cg3321-rc, CG2846 - cg2846 gene product from transcript cg2846-ra, l(2)06225 - lethal (2) 06225, A…
GO:0009123	nucleoside monophosphate metabolic process	3.31e-07	6.01e-05	3.44	4965	53	626	23	[Gapdh1 - glyceraldehyde 3 phosphate dehydrogenase 1, CG4769 - cg4769 gene product from transcript cg4769-ra, Vha55 - vacuolar h[+]-atpase 55kd b subunit, l(1)G0230 - lethal (1) g0230, Eno - enolase, CG1746 - cg1746 gene product from transcript cg1746-ra, CG3321 - cg3321 gene product from transcript cg3321-rc, CG2846 - cg2846 gene product from transcript cg2846-ra, l(2)06225 - lethal (2) 06225, A…
GO:0044260	cellular macromolecule metabolic process	4.28e-07	7.56e-05	1.96	4965	1444	91	52	[RpL7 - ribosomal protein l7, sqd - squid, eIF-1A - eukaryotic initiation factor 1a, RpL3 - ribosomal protein l3, RpS25 - ribosomal protein s25, RpL13 - ribosomal protein l13, RpS21 - ribosomal protein s21, RpS19a - ribosomal protein s19a, RpS8 - ribosomal protein s8, RpS4 - ribosomal protein s4, RpS5a - ribosomal protein s5a, RpS29 - ribosomal protein s29, RpS13 - ribosomal protein s13, RpL17 - …
GO:0009201	ribonucleoside triphosphate biosynthetic process	5.88e-07	0.000101	8	4965	18	345	10	[ATPsyn-d - atp synthase, subunit d, ATPsyn-gamma - atp synthase-gamma chain, CG4769 - cg4769 gene product from transcript cg4769-ra, blw - bellwether, l(1)G0230 - lethal (1) g0230, CG3321 - cg3321 gene product from transcript cg3321-rc, CG1746 - cg1746 gene product from transcript cg1746-ra, l(2)06225 - lethal (2) 06225, ATPsyn-b - atp synthase, subunit b, ATPsyn-beta - atp synthase-beta]
GO:0009206	purine ribonucleoside triphosphate biosynthetic process	5.88e-07	9.81e-05	8	4965	18	345	10	[ATPsyn-d - atp synthase, subunit d, ATPsyn-gamma - atp synthase-gamma chain, CG4769 - cg4769 gene product from transcript cg4769-ra, blw - bellwether, l(1)G0230 - lethal (1) g0230, CG3321 - cg3321 gene product from transcript cg3321-rc, CG1746 - cg1746 gene product from transcript cg1746-ra, l(2)06225 - lethal (2) 06225, ATPsyn-b - atp synthase, subunit b, ATPsyn-beta - atp synthase-beta]
GO:0009145	purine nucleoside triphosphate biosynthetic process	5.88e-07	9.56e-05	8	4965	18	345	10	[ATPsyn-d - atp synthase, subunit d, ATPsyn-gamma - atp synthase-gamma chain, CG4769 - cg4769 gene product from transcript cg4769-ra, blw - bellwether, l(1)G0230 - lethal (1) g0230, CG3321 - cg3321 gene product from transcript cg3321-rc, CG1746 - cg1746 gene product from transcript cg1746-ra, l(2)06225 - lethal (2) 06225, ATPsyn-b - atp synthase, subunit b, ATPsyn-beta - atp synthase-beta]
GO:0009142	nucleoside triphosphate biosynthetic process	5.88e-07	9.31e-05	8	4965	18	345	10	[ATPsyn-d - atp synthase, subunit d, ATPsyn-gamma - atp synthase-gamma chain, CG4769 - cg4769 gene product from transcript cg4769-ra, blw - bellwether, l(1)G0230 - lethal (1) g0230, CG3321 - cg3321 gene product from transcript cg3321-rc, CG1746 - cg1746 gene product from transcript cg1746-ra, l(2)06225 - lethal (2) 06225, ATPsyn-b - atp synthase, subunit b, ATPsyn-beta - atp synthase-beta]
GO:0006807	nitrogen compound metabolic process	7.57e-07	0.000117	1.76	4965	1809	95	61	[RpL7 - ribosomal protein l7, sqd - squid, GstE12 - glutathione s transferase e12, eIF-1A - eukaryotic initiation factor 1a, RpL3 - ribosomal protein l3, RpS25 - ribosomal protein s25, RpS21 - ribosomal protein s21, RpL13 - ribosomal protein l13, RpS19a - ribosomal protein s19a, RpS8 - ribosomal protein s8, RpS5a - ribosomal protein s5a, RpS4 - ribosomal protein s4, l(1)G0230 - lethal (1) g0230, …
GO:0009205	purine ribonucleoside triphosphate metabolic process	8.34e-07	0.000126	3.77	4965	40	626	19	[Gapdh1 - glyceraldehyde 3 phosphate dehydrogenase 1, CG4769 - cg4769 gene product from transcript cg4769-ra, Vha55 - vacuolar h[+]-atpase 55kd b subunit, l(1)G0230 - lethal (1) g0230, Eno - enolase, CG3321 - cg3321 gene product from transcript cg3321-rc, CG1746 - cg1746 gene product from transcript cg1746-ra, l(2)06225 - lethal (2) 06225, Ald - aldolase, Gapdh2 - glyceraldehyde 3 phosphate dehyd…
GO:0009199	ribonucleoside triphosphate metabolic process	8.34e-07	0.000123	3.77	4965	40	626	19	[Gapdh1 - glyceraldehyde 3 phosphate dehydrogenase 1, CG4769 - cg4769 gene product from transcript cg4769-ra, Vha55 - vacuolar h[+]-atpase 55kd b subunit, l(1)G0230 - lethal (1) g0230, Eno - enolase, CG3321 - cg3321 gene product from transcript cg3321-rc, CG1746 - cg1746 gene product from transcript cg1746-ra, l(2)06225 - lethal (2) 06225, Ald - aldolase, Gapdh2 - glyceraldehyde 3 phosphate dehyd…
GO:0009144	purine nucleoside triphosphate metabolic process	8.34e-07	0.00012	3.77	4965	40	626	19	[Gapdh1 - glyceraldehyde 3 phosphate dehydrogenase 1, CG4769 - cg4769 gene product from transcript cg4769-ra, Vha55 - vacuolar h[+]-atpase 55kd b subunit, l(1)G0230 - lethal (1) g0230, Eno - enolase, CG1746 - cg1746 gene product from transcript cg1746-ra, CG3321 - cg3321 gene product from transcript cg3321-rc, l(2)06225 - lethal (2) 06225, Ald - aldolase, Gapdh2 - glyceraldehyde 3 phosphate dehyd…
GO:0044237	cellular metabolic process	9.88e-07	0.000139	1.51	4965	2006	167	102	[RpL7 - ribosomal protein l7, sqd - squid, CoIV - cytochrome c oxidase subunit iv, GstE12 - glutathione s transferase e12, RpL3 - ribosomal protein l3, Tctp - translationally controlled tumor protein, SdhC - succinate dehydrogenase c, RpS25 - ribosomal protein s25, RpL13 - ribosomal protein l13, RpS19a - ribosomal protein s19a, CG3192 - cg3192 gene product from transcript cg3192-ra, RpS5a - ribos…
GO:0009126	purine nucleoside monophosphate metabolic process	1.05e-06	0.000144	3.47	4965	48	626	21	[Gapdh1 - glyceraldehyde 3 phosphate dehydrogenase 1, CG4769 - cg4769 gene product from transcript cg4769-ra, Vha55 - vacuolar h[+]-atpase 55kd b subunit, l(1)G0230 - lethal (1) g0230, Eno - enolase, CG1746 - cg1746 gene product from transcript cg1746-ra, CG3321 - cg3321 gene product from transcript cg3321-rc, l(2)06225 - lethal (2) 06225, Ald - aldolase, Gapdh2 - glyceraldehyde 3 phosphate dehyd…
GO:0009167	purine ribonucleoside monophosphate metabolic process	1.05e-06	0.000141	3.47	4965	48	626	21	[Gapdh1 - glyceraldehyde 3 phosphate dehydrogenase 1, CG4769 - cg4769 gene product from transcript cg4769-ra, Vha55 - vacuolar h[+]-atpase 55kd b subunit, l(1)G0230 - lethal (1) g0230, Eno - enolase, CG1746 - cg1746 gene product from transcript cg1746-ra, CG3321 - cg3321 gene product from transcript cg3321-rc, l(2)06225 - lethal (2) 06225, Ald - aldolase, Gapdh2 - glyceraldehyde 3 phosphate dehyd…
GO:0098660	inorganic ion transmembrane transport	1.19e-06	0.000157	3.15	4965	60	630	24	[CG4769 - cg4769 gene product from transcript cg4769-ra, Vha55 - vacuolar h[+]-atpase 55kd b subunit, VhaAC45 - vacuolar h[+] atpase accessory protein ac45, Fer1HCH - ferritin 1 heavy chain homologue, l(1)G0230 - lethal (1) g0230, VhaM9.7-b - vacuolar h[+] atpase subunit m9.7-b, VhaPPA1-1 - vacuolar h[+] atpase subunit ppa1-1, CG3321 - cg3321 gene product from transcript cg3321-rc, CG1746 - cg174…
GO:0009156	ribonucleoside monophosphate biosynthetic process	2.29e-06	0.000294	5.22	4965	28	442	13	[CG4769 - cg4769 gene product from transcript cg4769-ra, l(1)G0230 - lethal (1) g0230, CG3321 - cg3321 gene product from transcript cg3321-rc, CG1746 - cg1746 gene product from transcript cg1746-ra, CG2846 - cg2846 gene product from transcript cg2846-ra, l(2)06225 - lethal (2) 06225, ATPsyn-d - atp synthase, subunit d, ATPsyn-gamma - atp synthase-gamma chain, CG6767 - cg6767 gene product from tra…
GO:0099131	ATP hydrolysis coupled ion transmembrane transport	2.63e-06	0.000331	5.42	4965	16	630	11	[Vha55 - vacuolar h[+]-atpase 55kd b subunit, VhaAC45 - vacuolar h[+] atpase accessory protein ac45, Vha44 - vacuolar h[+] atpase 44kd c subunit, VhaM9.7-b - vacuolar h[+] atpase subunit m9.7-b, CG1746 - cg1746 gene product from transcript cg1746-ra, VhaPPA1-1 - vacuolar h[+] atpase subunit ppa1-1, Vha13 - vacuolar h[+] atpase g-subunit, Vha26 - vacuolar h[+]-atpase 26kd e subunit, VhaSFD - vacuo…
GO:0099132	ATP hydrolysis coupled cation transmembrane transport	2.63e-06	0.000324	5.42	4965	16	630	11	[Vha55 - vacuolar h[+]-atpase 55kd b subunit, VhaAC45 - vacuolar h[+] atpase accessory protein ac45, Vha44 - vacuolar h[+] atpase 44kd c subunit, VhaM9.7-b - vacuolar h[+] atpase subunit m9.7-b, CG1746 - cg1746 gene product from transcript cg1746-ra, VhaPPA1-1 - vacuolar h[+] atpase subunit ppa1-1, Vha13 - vacuolar h[+] atpase g-subunit, Vha26 - vacuolar h[+]-atpase 26kd e subunit, VhaSFD - vacuo…
GO:0015988	energy coupled proton transmembrane transport, against electrochemical gradient	2.63e-06	0.000318	5.42	4965	16	630	11	[Vha55 - vacuolar h[+]-atpase 55kd b subunit, VhaAC45 - vacuolar h[+] atpase accessory protein ac45, Vha44 - vacuolar h[+] atpase 44kd c subunit, VhaM9.7-b - vacuolar h[+] atpase subunit m9.7-b, CG1746 - cg1746 gene product from transcript cg1746-ra, VhaPPA1-1 - vacuolar h[+] atpase subunit ppa1-1, Vha13 - vacuolar h[+] atpase g-subunit, Vha26 - vacuolar h[+]-atpase 26kd e subunit, VhaSFD - vacuo…
GO:0015991	ATP hydrolysis coupled proton transport	2.63e-06	0.000312	5.42	4965	16	630	11	[Vha55 - vacuolar h[+]-atpase 55kd b subunit, VhaAC45 - vacuolar h[+] atpase accessory protein ac45, Vha44 - vacuolar h[+] atpase 44kd c subunit, VhaM9.7-b - vacuolar h[+] atpase subunit m9.7-b, CG1746 - cg1746 gene product from transcript cg1746-ra, VhaPPA1-1 - vacuolar h[+] atpase subunit ppa1-1, Vha13 - vacuolar h[+] atpase g-subunit, Vha26 - vacuolar h[+]-atpase 26kd e subunit, VhaSFD - vacuo…
GO:0090662	ATP hydrolysis coupled transmembrane transport	2.63e-06	0.000306	5.42	4965	16	630	11	[Vha55 - vacuolar h[+]-atpase 55kd b subunit, VhaAC45 - vacuolar h[+] atpase accessory protein ac45, Vha44 - vacuolar h[+] atpase 44kd c subunit, VhaM9.7-b - vacuolar h[+] atpase subunit m9.7-b, CG1746 - cg1746 gene product from transcript cg1746-ra, VhaPPA1-1 - vacuolar h[+] atpase subunit ppa1-1, Vha13 - vacuolar h[+] atpase g-subunit, Vha26 - vacuolar h[+]-atpase 26kd e subunit, VhaSFD - vacuo…
GO:0015672	monovalent inorganic cation transport	2.63e-06	0.000301	3.13	4965	58	630	23	[CG4769 - cg4769 gene product from transcript cg4769-ra, VhaAC45 - vacuolar h[+] atpase accessory protein ac45, Vha55 - vacuolar h[+]-atpase 55kd b subunit, l(1)G0230 - lethal (1) g0230, VhaM9.7-b - vacuolar h[+] atpase subunit m9.7-b, VhaPPA1-1 - vacuolar h[+] atpase subunit ppa1-1, CG1746 - cg1746 gene product from transcript cg1746-ra, CG3321 - cg3321 gene product from transcript cg3321-rc, Vh…
GO:0000027	ribosomal large subunit assembly	2.9e-06	0.000325	15.32	4965	9	216	6	[RpL6 - ribosomal protein l6, RpL24 - ribosomal protein l24, RpL11 - ribosomal protein l11, RpL10 - ribosomal protein l10, RpL12 - ribosomal protein l12, RpL5 - ribosomal protein l5]
GO:0006099	tricarboxylic acid cycle	3.07e-06	0.000339	3.71	4965	26	823	16	[CG7430 - cg7430 gene product from transcript cg7430-ra, l(1)G0255 - lethal (1) g0255, CG1544 - cg1544 gene product from transcript cg1544-ra, Mdh2 - malate dehydrogenase 2, CG6439 - cg6439 gene product from transcript cg6439-ra, Acon - aconitase, CG5028 - cg5028 gene product from transcript cg5028-rb, l(1)G0156 - lethal (1) g0156, SdhC - succinate dehydrogenase c, Idh - isocitrate dehydrogenase,…
GO:0009124	nucleoside monophosphate biosynthetic process	3.65e-06	0.000395	5.04	4965	29	442	13	[CG4769 - cg4769 gene product from transcript cg4769-ra, l(1)G0230 - lethal (1) g0230, CG1746 - cg1746 gene product from transcript cg1746-ra, CG3321 - cg3321 gene product from transcript cg3321-rc, CG2846 - cg2846 gene product from transcript cg2846-ra, l(2)06225 - lethal (2) 06225, ATPsyn-d - atp synthase, subunit d, ATPsyn-gamma - atp synthase-gamma chain, CG6767 - cg6767 gene product from tra…
GO:0043170	macromolecule metabolic process	5.48e-06	0.000583	1.81	4965	1599	91	53	[RpL7 - ribosomal protein l7, sqd - squid, eIF-1A - eukaryotic initiation factor 1a, RpL3 - ribosomal protein l3, RpS25 - ribosomal protein s25, RpS21 - ribosomal protein s21, RpL13 - ribosomal protein l13, RpS19a - ribosomal protein s19a, RpS8 - ribosomal protein s8, RpS5a - ribosomal protein s5a, RpS4 - ribosomal protein s4, RpS29 - ribosomal protein s29, RpL27 - ribosomal protein l27, RpL17 - …
GO:0009987	cellular process	6.27e-06	0.000657	1.34	4965	3333	91	82	[RpL7 - ribosomal protein l7, CoIV - cytochrome c oxidase subunit iv, sqd - squid, 14-3-3zeta - cg17870 gene product from transcript cg17870-re, 14-3-3epsilon - cg31196 gene product from transcript cg31196-rb, GstE12 - glutathione s transferase e12, eIF-1A - eukaryotic initiation factor 1a, RpL3 - ribosomal protein l3, RpS25 - ribosomal protein s25, Ant2 - adenine nucleotide translocase 2, RpS21 …
GO:0006101	citrate metabolic process	6.43e-06	0.000662	3.57	4965	27	823	16	[CG7430 - cg7430 gene product from transcript cg7430-ra, l(1)G0255 - lethal (1) g0255, CG1544 - cg1544 gene product from transcript cg1544-ra, Mdh2 - malate dehydrogenase 2, CG6439 - cg6439 gene product from transcript cg6439-ra, Acon - aconitase, CG5028 - cg5028 gene product from transcript cg5028-rb, l(1)G0156 - lethal (1) g0156, SdhC - succinate dehydrogenase c, Idh - isocitrate dehydrogenase,…
GO:0072350	tricarboxylic acid metabolic process	6.43e-06	0.000651	3.57	4965	27	823	16	[CG7430 - cg7430 gene product from transcript cg7430-ra, l(1)G0255 - lethal (1) g0255, CG1544 - cg1544 gene product from transcript cg1544-ra, Mdh2 - malate dehydrogenase 2, CG6439 - cg6439 gene product from transcript cg6439-ra, Acon - aconitase, CG5028 - cg5028 gene product from transcript cg5028-rb, l(1)G0156 - lethal (1) g0156, SdhC - succinate dehydrogenase c, Idh - isocitrate dehydrogenase,…
GO:0065003	macromolecular complex assembly	2.06e-05	0.00206	3.27	4965	185	164	20	[RpS28b - ribosomal protein s28b, RpS27 - ribosomal protein s27, sqh - spaghetti squash, RpL10 - ribosomal protein l10, RpS15 - ribosomal protein s15, Vap-33-1 - cg5014 gene product from transcript cg5014-rb, CG14483 - cg14483 gene product from transcript cg14483-rb, Tom20 - translocase of outer membrane 20, RpL5 - ribosomal protein l5, Df31 - decondensation factor 31, CG5941 - cg5941 gene produc…
GO:0009127	purine nucleoside monophosphate biosynthetic process	2.77e-05	0.00271	5.76	4965	25	345	10	[ATPsyn-d - atp synthase, subunit d, ATPsyn-gamma - atp synthase-gamma chain, CG4769 - cg4769 gene product from transcript cg4769-ra, blw - bellwether, l(1)G0230 - lethal (1) g0230, CG1746 - cg1746 gene product from transcript cg1746-ra, CG3321 - cg3321 gene product from transcript cg3321-rc, l(2)06225 - lethal (2) 06225, ATPsyn-b - atp synthase, subunit b, ATPsyn-beta - atp synthase-beta]
GO:0009168	purine ribonucleoside monophosphate biosynthetic process	2.77e-05	0.00267	5.76	4965	25	345	10	[ATPsyn-d - atp synthase, subunit d, ATPsyn-gamma - atp synthase-gamma chain, CG4769 - cg4769 gene product from transcript cg4769-ra, blw - bellwether, l(1)G0230 - lethal (1) g0230, CG3321 - cg3321 gene product from transcript cg3321-rc, CG1746 - cg1746 gene product from transcript cg1746-ra, l(2)06225 - lethal (2) 06225, ATPsyn-b - atp synthase, subunit b, ATPsyn-beta - atp synthase-beta]
GO:0008152	metabolic process	2.92e-05	0.00278	1.39	4965	2338	167	109	[RpL7 - ribosomal protein l7, CoIV - cytochrome c oxidase subunit iv, sqd - squid, GstE12 - glutathione s transferase e12, RpL3 - ribosomal protein l3, Tctp - translationally controlled tumor protein, SdhC - succinate dehydrogenase c, RpS25 - ribosomal protein s25, RpL13 - ribosomal protein l13, Fdh - formaldehyde dehydrogenase, RpS19a - ribosomal protein s19a, Idgf2 - imaginal disc growth factor…
GO:0034622	cellular macromolecular complex assembly	3.45e-05	0.00323	3.97	4965	168	119	16	[RpS28b - ribosomal protein s28b, sqh - spaghetti squash, RpL10 - ribosomal protein l10, RpS15 - ribosomal protein s15, Vap-33-1 - cg5014 gene product from transcript cg5014-rb, CG14483 - cg14483 gene product from transcript cg14483-rb, Df31 - decondensation factor 31, CG5941 - cg5941 gene product from transcript cg5941-ra, RpL24 - ribosomal protein l24, RpL11 - ribosomal protein l11, RpL12 - rib…
GO:0034220	ion transmembrane transport	4.68e-05	0.00432	4.64	4965	88	158	13	[Fer1HCH - ferritin 1 heavy chain homologue, l(1)G0230 - lethal (1) g0230, VhaM9.7-b - vacuolar h[+] atpase subunit m9.7-b, Fer2LCH - ferritin 2 light chain homologue, CG1746 - cg1746 gene product from transcript cg1746-ra, CG3321 - cg3321 gene product from transcript cg3321-rc, Vha13 - vacuolar h[+] atpase g-subunit, Vha26 - vacuolar h[+]-atpase 26kd e subunit, l(2)06225 - lethal (2) 06225, ATPs…
GO:0044238	primary metabolic process	7.06e-05	0.00642	1.6	4965	1981	91	58	[RpL7 - ribosomal protein l7, sqd - squid, eIF-1A - eukaryotic initiation factor 1a, RpL3 - ribosomal protein l3, RpS25 - ribosomal protein s25, RpS21 - ribosomal protein s21, RpL13 - ribosomal protein l13, RpS19a - ribosomal protein s19a, RpS8 - ribosomal protein s8, RpS5a - ribosomal protein s5a, RpS4 - ribosomal protein s4, l(1)G0230 - lethal (1) g0230, RpS29 - ribosomal protein s29, RpL27 - r…
GO:0000028	ribosomal small subunit assembly	7.11e-05	0.00636	20.18	4965	6	164	4	[RpS28b - ribosomal protein s28b, RpS27 - ribosomal protein s27, RpS15 - ribosomal protein s15, RpS19a - ribosomal protein s19a]
GO:0043933	macromolecular complex subunit organization	8.72e-05	0.0077	2.79	4965	239	164	22	[RpS27 - ribosomal protein s27, RpS28b - ribosomal protein s28b, sqh - spaghetti squash, RpS15 - ribosomal protein s15, Nurf-38 - nucleosome remodeling factor - 38kd, RpL10 - ribosomal protein l10, Vap-33-1 - cg5014 gene product from transcript cg5014-rb, CG14483 - cg14483 gene product from transcript cg14483-rb, Tom20 - translocase of outer membrane 20, RpL5 - ribosomal protein l5, Df31 - decond…
GO:0022618	ribonucleoprotein complex assembly	9.44e-05	0.00821	4.6	4965	60	216	12	[RpL6 - ribosomal protein l6, CG5941 - cg5941 gene product from transcript cg5941-ra, RpL24 - ribosomal protein l24, RpS27 - ribosomal protein s27, RpS28b - ribosomal protein s28b, RpL11 - ribosomal protein l11, RpL10 - ribosomal protein l10, RpS15 - ribosomal protein s15, RpL12 - ribosomal protein l12, CG17768 - cg17768 gene product from transcript cg17768-ra, RpS19a - ribosomal protein s19a, Rp…
GO:0006123	mitochondrial electron transport, cytochrome c to oxygen	0.000111	0.00953	25.73	4965	3	193	3	[CoIV - cytochrome c oxidase subunit iv, CG9603 - cg9603 gene product from transcript cg9603-ra, CoVIIc - cytochrome c oxidase subunit viic]
GO:0019693	ribose phosphate metabolic process	0.000142	0.0121	2.73	4965	72	531	21	[Gapdh1 - glyceraldehyde 3 phosphate dehydrogenase 1, CG4769 - cg4769 gene product from transcript cg4769-ra, Rpi - ribose-5-phosphate isomerase, l(1)G0230 - lethal (1) g0230, Eno - enolase, CG3321 - cg3321 gene product from transcript cg3321-rc, CG1746 - cg1746 gene product from transcript cg1746-ra, CG2846 - cg2846 gene product from transcript cg2846-ra, l(2)06225 - lethal (2) 06225, Ald - aldo…
GO:0071704	organic substance metabolic process	0.000232	0.0194	1.53	4965	2103	91	59	[RpL7 - ribosomal protein l7, sqd - squid, GstE12 - glutathione s transferase e12, eIF-1A - eukaryotic initiation factor 1a, RpL3 - ribosomal protein l3, RpS25 - ribosomal protein s25, RpS21 - ribosomal protein s21, RpL13 - ribosomal protein l13, RpS19a - ribosomal protein s19a, RpS8 - ribosomal protein s8, RpS5a - ribosomal protein s5a, RpS4 - ribosomal protein s4, l(1)G0230 - lethal (1) g0230, …
GO:0006364	rRNA processing	0.000285	0.0235	7.91	4965	72	61	7	[RpL7 - ribosomal protein l7, RpS28b - ribosomal protein s28b, RpS21 - ribosomal protein s21, RpS8 - ribosomal protein s8, RpS6 - ribosomal protein s6, RpL10Ab - ribosomal protein l10ab, RpL7A - ribosomal protein l7a]
GO:0009259	ribonucleotide metabolic process	0.000309	0.0252	2.67	4965	70	531	20	[Gapdh1 - glyceraldehyde 3 phosphate dehydrogenase 1, CG4769 - cg4769 gene product from transcript cg4769-ra, l(1)G0230 - lethal (1) g0230, Eno - enolase, CG1746 - cg1746 gene product from transcript cg1746-ra, CG3321 - cg3321 gene product from transcript cg3321-rc, CG2846 - cg2846 gene product from transcript cg2846-ra, l(2)06225 - lethal (2) 06225, Ald - aldolase, ATPsyn-d - atp synthase, subun…
GO:0006122	mitochondrial electron transport, ubiquinol to cytochrome c	0.000349	0.028	8.42	4965	7	421	5	[CG4769 - cg4769 gene product from transcript cg4769-ra, CG3731 - cg3731 gene product from transcript cg3731-ra, CG4169 - cg4169 gene product from transcript cg4169-ra, Ucrh - ubiquinol-cytochrome c reductase complex 11 kda protein, RFeSP - rieske iron-sulfur protein]
GO:0071826	ribonucleoprotein complex subunit organization	0.000398	0.0315	4	4965	69	216	12	[RpL6 - ribosomal protein l6, CG5941 - cg5941 gene product from transcript cg5941-ra, RpL24 - ribosomal protein l24, RpS27 - ribosomal protein s27, RpS28b - ribosomal protein s28b, RpL11 - ribosomal protein l11, RpL10 - ribosomal protein l10, RpS15 - ribosomal protein s15, RpL12 - ribosomal protein l12, RpS19a - ribosomal protein s19a, CG17768 - cg17768 gene product from transcript cg17768-ra, Rp…
GO:0000461	endonucleolytic cleavage to generate mature 3'-end of SSU-rRNA from (SSU-rRNA, 5.8S rRNA, LSU-rRNA)	0.000403	0.0315	2482.5	4965	1	2	1	[RpS21 - ribosomal protein s21]
GO:0016072	rRNA metabolic process	0.000494	0.0382	7.3	4965	78	61	7	[RpL7 - ribosomal protein l7, RpS28b - ribosomal protein s28b, RpS21 - ribosomal protein s21, RpS8 - ribosomal protein s8, RpS6 - ribosomal protein s6, RpL10Ab - ribosomal protein l10ab, RpL7A - ribosomal protein l7a]
GO:0048102	autophagic cell death	0.000509	0.0388	3	4965	42	592	15	[Ect3 - ectoderm-expressed 3, cathD - cg1548 gene product from transcript cg1548-ra, CtsB1 - cathepsin b1, Akap200 - a kinase anchor protein 200, Mdh2 - malate dehydrogenase 2, CG9769 - cg9769 gene product from transcript cg9769-ra, CG4091 - cg4091 gene product from transcript cg4091-ra, CG12163 - cg12163 gene product from transcript cg12163-rb, Atg5 - autophagy-specific gene 5, eRF1 - eukaryotic…
GO:0035071	salivary gland cell autophagic cell death	0.000509	0.0383	3	4965	42	592	15	[Ect3 - ectoderm-expressed 3, cathD - cg1548 gene product from transcript cg1548-ra, CtsB1 - cathepsin b1, Mdh2 - malate dehydrogenase 2, Akap200 - a kinase anchor protein 200, CG9769 - cg9769 gene product from transcript cg9769-ra, CG4091 - cg4091 gene product from transcript cg4091-ra, CG12163 - cg12163 gene product from transcript cg12163-rb, Atg5 - autophagy-specific gene 5, eRF1 - eukaryotic…
GO:0046390	ribose phosphate biosynthetic process	0.000558	0.0415	4.95	4965	43	210	9	[ATPsyn-d - atp synthase, subunit d, ATPsyn-gamma - atp synthase-gamma chain, CG4769 - cg4769 gene product from transcript cg4769-ra, blw - bellwether, l(1)G0230 - lethal (1) g0230, CG1746 - cg1746 gene product from transcript cg1746-ra, CG3321 - cg3321 gene product from transcript cg3321-rc, CG2846 - cg2846 gene product from transcript cg2846-ra, l(2)06225 - lethal (2) 06225]
GO:0009260	ribonucleotide biosynthetic process	0.000558	0.0411	4.95	4965	43	210	9	[ATPsyn-d - atp synthase, subunit d, ATPsyn-gamma - atp synthase-gamma chain, CG4769 - cg4769 gene product from transcript cg4769-ra, blw - bellwether, l(1)G0230 - lethal (1) g0230, CG3321 - cg3321 gene product from transcript cg3321-rc, CG1746 - cg1746 gene product from transcript cg1746-ra, CG2846 - cg2846 gene product from transcript cg2846-ra, l(2)06225 - lethal (2) 06225]
GO:0034755	iron ion transmembrane transport	0.000621	0.0452	56.42	4965	2	88	2	[Fer1HCH - ferritin 1 heavy chain homologue, Fer2LCH - ferritin 2 light chain homologue]
GO:0006880	intracellular sequestering of iron ion	0.000621	0.0446	56.42	4965	2	88	2	[Fer1HCH - ferritin 1 heavy chain homologue, Fer2LCH - ferritin 2 light chain homologue]
GO:0098711	iron ion import across plasma membrane	0.000621	0.0441	56.42	4965	2	88	2	[Fer1HCH - ferritin 1 heavy chain homologue, Fer2LCH - ferritin 2 light chain homologue]
GO:1990461	detoxification of iron ion	0.000621	0.0436	56.42	4965	2	88	2	[Fer1HCH - ferritin 1 heavy chain homologue, Fer2LCH - ferritin 2 light chain homologue]
GO:0061687	detoxification of inorganic compound	0.000621	0.0431	56.42	4965	2	88	2	[Fer1HCH - ferritin 1 heavy chain homologue, Fer2LCH - ferritin 2 light chain homologue]
GO:0051238	sequestering of metal ion	0.000621	0.0426	56.42	4965	2	88	2	[Fer1HCH - ferritin 1 heavy chain homologue, Fer2LCH - ferritin 2 light chain homologue]
GO:0097286	iron ion import	0.000621	0.0422	56.42	4965	2	88	2	[Fer1HCH - ferritin 1 heavy chain homologue, Fer2LCH - ferritin 2 light chain homologue]
GO:0097577	sequestering of iron ion	0.000621	0.0417	56.42	4965	2	88	2	[Fer1HCH - ferritin 1 heavy chain homologue, Fer2LCH - ferritin 2 light chain homologue]
GO:0009150	purine ribonucleotide metabolic process	0.000632	0.042	2.45	4965	68	626	21	[Gapdh1 - glyceraldehyde 3 phosphate dehydrogenase 1, CG4769 - cg4769 gene product from transcript cg4769-ra, Vha55 - vacuolar h[+]-atpase 55kd b subunit, l(1)G0230 - lethal (1) g0230, Eno - enolase, CG3321 - cg3321 gene product from transcript cg3321-rc, CG1746 - cg1746 gene product from transcript cg1746-ra, l(2)06225 - lethal (2) 06225, Ald - aldolase, ATPsyn-d - atp synthase, subunit d, Gapdh…
GO:0045454	cell redox homeostasis	0.000699	0.0459	3.05	4965	21	930	12	[CG7430 - cg7430 gene product from transcript cg7430-ra, prtp - pretaporter, Prx5 - peroxiredoxin 5, CaBP1 - calcium-binding protein 1, Pdi - protein disulfide isomerase, ERp60 - cg8983 gene product from transcript cg8983-ra, Trx-2 - thioredoxin-2, CG40178 - cg40178 gene product from transcript cg40178-ra, Trxr-1 - thioredoxin reductase-1, Jafrac1 - thioredoxin peroxidase 1, SelG - selenoprotein …
GO:0009117	nucleotide metabolic process	0.000708	0.046	2.31	4965	97	531	24	[Gapdh1 - glyceraldehyde 3 phosphate dehydrogenase 1, CG4769 - cg4769 gene product from transcript cg4769-ra, l(1)G0230 - lethal (1) g0230, Eno - enolase, CG3321 - cg3321 gene product from transcript cg3321-rc, CG1746 - cg1746 gene product from transcript cg1746-ra, CG2846 - cg2846 gene product from transcript cg2846-ra, l(2)06225 - lethal (2) 06225, dUTPase - deoxyuridine triphosphatase, Ald - a…
GO:0003012	muscle system process	0.000716	0.0461	12.98	4965	9	170	4	[Arc1 - activity-regulated cytoskeleton associated protein 1, Tm1 - tropomyosin 1, Mlc2 - myosin light chain 2, Chd64 - cg14996 gene product from transcript cg14996-rb]
GO:0006812	cation transport	0.000834	0.0531	3.55	4965	115	158	13	[Fer1HCH - ferritin 1 heavy chain homologue, l(1)G0230 - lethal (1) g0230, VhaM9.7-b - vacuolar h[+] atpase subunit m9.7-b, Fer2LCH - ferritin 2 light chain homologue, CG3321 - cg3321 gene product from transcript cg3321-rc, CG1746 - cg1746 gene product from transcript cg1746-ra, Vha13 - vacuolar h[+] atpase g-subunit, Vha26 - vacuolar h[+]-atpase 26kd e subunit, l(2)06225 - lethal (2) 06225, ATPs…
GO:0006753	nucleoside phosphate metabolic process	0.000835	0.0527	2.29	4965	98	531	24	[Gapdh1 - glyceraldehyde 3 phosphate dehydrogenase 1, CG4769 - cg4769 gene product from transcript cg4769-ra, l(1)G0230 - lethal (1) g0230, Eno - enolase, CG3321 - cg3321 gene product from transcript cg3321-rc, CG1746 - cg1746 gene product from transcript cg1746-ra, CG2846 - cg2846 gene product from transcript cg2846-ra, l(2)06225 - lethal (2) 06225, dUTPase - deoxyuridine triphosphatase, Ald - a…
